# Supplementary material for: Transplantation of hiPSC-derived pericytes rescues Alzheimer’s disease phenotypes in APOE4/4 mice through IGF2-rich apoptotic vesicles
Source: Transl Neurodegener. 2025 Nov 13;14:57. doi: 10.1186/s40035-025-00512-6 (PMC12613509; doi:10.1186/s40035-025-00512-6)
Supplement: Supplementary file 2 — Additional file 2. Table S2 Identified proteins in proteomics analysis. [file 40035_2025_512_MOESM2_ESM.xlsx]

## Sheet: Protein_quant
Protein accession	Protein description	Gene name	Coverage [%]	Peptides	Razor + unique peptides	Unique peptides	Intensity ApoVs-HDF1	Intensity ApoVs-HDF2	Intensity ApoVs-HDF3	Intensity ApoVs-PCs1	Intensity ApoVs-PCs2	Intensity ApoVs-PCs3
A0A0B4J2F0	Protein PIGBOS1 OS=Homo sapiens OX=9606 GN=PIGBOS1 PE=1 SV=1	PIGBOS1	18.52	1	1	1		58188.5	515694
A0AVF1	Intraflagellar transport protein 56 OS=Homo sapiens OX=9606 GN=TTC26 PE=1 SV=1	TTC26	4.51	2	2	2	138351	271070		163900	221497	157938
A0AVI4	E3 ubiquitin-protein ligase TM129 OS=Homo sapiens OX=9606 GN=TMEM129 PE=1 SV=1	TMEM129	2.76	1	1	1	130128			79370.3	113590	140591
A0AVT1	Ubiquitin-like modifier-activating enzyme 6 OS=Homo sapiens OX=9606 GN=UBA6 PE=1 SV=1	UBA6	31.18	27	27	27	1841670	2297140	2812490	3058210	3003720	2590080
A0FGR8	Extended synaptotagmin-2 OS=Homo sapiens OX=9606 GN=ESYT2 PE=1 SV=1	ESYT2	19.11	17	17	17	9770920	372018	462313	10289400	10826000	8436460
A0JNW5	Bridge-like lipid transfer protein family member 3B OS=Homo sapiens OX=9606 GN=BLTP3B PE=1 SV=2	BLTP3B	8.81	12	12	12	475990	516856	592861	434295	325236	718076
A0MZ66	Shootin-1 OS=Homo sapiens OX=9606 GN=SHTN1 PE=1 SV=4	SHTN1	7.92	5	5	5	110346	149270	238278	291331	244813	181374
A1A4S6	Rho GTPase-activating protein 10 OS=Homo sapiens OX=9606 GN=ARHGAP10 PE=1 SV=1	ARHGAP10	9.41	7	7	7	309816	186488	315144	316070	305968	437124
A1L0T0	2-hydroxyacyl-CoA lyase 2 OS=Homo sapiens OX=9606 GN=ILVBL PE=1 SV=2	ILVBL	15.19	8	8	8	2183300	310586	603802	1891380	1480610	1932720
A1L390	Pleckstrin homology domain-containing family G member 3 OS=Homo sapiens OX=9606 GN=PLEKHG3 PE=1 SV=1	PLEKHG3	0.82	1	1	1				20105.7	42408.2	35775.4
A1L4H1	Soluble scavenger receptor cysteine-rich domain-containing protein SSC5D OS=Homo sapiens OX=9606 GN=SSC5D PE=1 SV=3	SSC5D	1.59	2	2	2	157934			91138.8	70536	26122.7
A1X283	SH3 and PX domain-containing protein 2B OS=Homo sapiens OX=9606 GN=SH3PXD2B PE=1 SV=3	SH3PXD2B	11.75	11	11	11	1866790	3516550	2864090	1930210	1730860	1264220
A1XBS5	CBY1-interacting BAR domain-containing protein 1 OS=Homo sapiens OX=9606 GN=CIBAR1 PE=1 SV=2	CIBAR1	4.15	1	1	1	26178.5			36065	21698.3	26512.7
A2A2Y4	FERM domain-containing protein 3 OS=Homo sapiens OX=9606 GN=FRMD3 PE=1 SV=1	FRMD3	3.85	2	2	2	113671	111775	167764
A2RRP1	NBAS subunit of NRZ tethering complex OS=Homo sapiens OX=9606 GN=NBAS PE=1 SV=2	NBAS	11.73	25	25	25	458535	618663	512243	582568	588448	660421
A2RTX5	Threonine--tRNA ligase 2, cytoplasmic OS=Homo sapiens OX=9606 GN=TARS3 PE=1 SV=1	TARS3	2.74	2	2	2				60963.4	81297.2	85826
A2RUC4	tRNA wybutosine-synthesizing protein 5 OS=Homo sapiens OX=9606 GN=TYW5 PE=1 SV=1	TYW5	6.35	2	2	2		443951	240483		94937.5
A3KMH1	von Willebrand factor A domain-containing protein 8 OS=Homo sapiens OX=9606 GN=VWA8 PE=1 SV=2	VWA8	7.03	13	13	13	849636	755809	347773	1049560	1274220	2116680
A4D1E9	GTP-binding protein 10 OS=Homo sapiens OX=9606 GN=GTPBP10 PE=1 SV=1	GTPBP10	10.08	4	4	4	1436270	37817.8	41740.7	1184500	1117120	1804060
A4D1P6	WD repeat-containing protein 91 OS=Homo sapiens OX=9606 GN=WDR91 PE=1 SV=2	WDR91	6.02	4	4	4	269296	279445	224788	464360	449135	506001
A4D2B0	Metallo-beta-lactamase domain-containing protein 1 OS=Homo sapiens OX=9606 GN=MBLAC1 PE=1 SV=1	MBLAC1	21.43	4	4	4	377356	492049	432930	160529	143834	200213
A5D8V6	Vacuolar protein sorting-associated protein 37C OS=Homo sapiens OX=9606 GN=VPS37C PE=1 SV=2	VPS37C	3.1	1	1	1	93843.6			402574	357880	116174
A5PLL7	Plasmanylethanolamine desaturase OS=Homo sapiens OX=9606 GN=PEDS1 PE=1 SV=3	PEDS1	7.78	2	2	2	155917			251627	179667	201681
A5YKK6	CCR4-NOT transcription complex subunit 1 OS=Homo sapiens OX=9606 GN=CNOT1 PE=1 SV=2	CNOT1	16.29	36	36	36	833206	412333	625804	1277460	1485070	1059610
A6NDB9	Paralemmin-3 OS=Homo sapiens OX=9606 GN=PALM3 PE=1 SV=2	PALM3	1.63	1	1	1				63878.1	49009
A6NDG6	Glycerol-3-phosphate phosphatase OS=Homo sapiens OX=9606 GN=PGP PE=1 SV=1	PGP	27.73	7	7	7	5282050	3254960	2495550	3407530	3091010	3114490
A6NED2	RCC1 domain-containing protein 1 OS=Homo sapiens OX=9606 GN=RCCD1 PE=1 SV=1	RCCD1	2.93	1	1	1	76449.9	155113	99874.2
A6NFQ2	TRPM8 channel-associated factor 2 OS=Homo sapiens OX=9606 GN=TCAF2 PE=1 SV=2	TCAF2	12.3	9	9	9	373354	275455	295353	551366	458062	430492
A6NGU5	Putative glutathione hydrolase 3 proenzyme OS=Homo sapiens OX=9606 GN=GGT3P PE=5 SV=2	GGT3P	7.22	4	4	0	223395			964845	1297700	791194
A6NHR9	Structural maintenance of chromosomes flexible hinge domain-containing protein 1 OS=Homo sapiens OX=9606 GN=SMCHD1 PE=1 SV=2	SMCHD1	4.19	8	8	8	116868	289020	247383	170314	256267	348307
A6NIH7	Protein unc-119 homolog B OS=Homo sapiens OX=9606 GN=UNC119B PE=1 SV=1	UNC119B	11.95	3	3	3	677838	1514430	1567350	729423	511095	532157
A7E2V4	Zinc finger SWIM domain-containing protein 8 OS=Homo sapiens OX=9606 GN=ZSWIM8 PE=1 SV=1	ZSWIM8	6.31	9	9	9	508414	238302	234232	460327	511077	499889
A7KAX9	Rho GTPase-activating protein 32 OS=Homo sapiens OX=9606 GN=ARHGAP32 PE=1 SV=1	ARHGAP32	2.3	4	4	4	239108	168623	132910	212888	202992	171839
A8MXV4	Acyl-coenzyme A diphosphatase NUDT19 OS=Homo sapiens OX=9606 GN=NUDT19 PE=1 SV=1	NUDT19	6.4	3	3	3	330806	102546	54249.3	163286	207947	330035
A9UHW6	MIF4G domain-containing protein OS=Homo sapiens OX=9606 GN=MIF4GD PE=1 SV=1	MIF4GD	19.37	3	3	3	134795	131619	143498		53549.6	78826.7
B0YJ81	Very-long-chain (3R)-3-hydroxyacyl-CoA dehydratase 1 OS=Homo sapiens OX=9606 GN=HACD1 PE=1 SV=1	HACD1	8.33	2	2	2		108467	87409	23965.3	45266.6
B2RTY4	Unconventional myosin-IXa OS=Homo sapiens OX=9606 GN=MYO9A PE=1 SV=2	MYO9A	2.39	6	5	5	315966	274860	45977.3	199045	234229	269049
B7ZAQ6	Golgi pH regulator A OS=Homo sapiens OX=9606 GN=GPR89A PE=1 SV=2	GPR89A	7.47	3	3	3	1500440	1191390	1746120	1326840	1418640	1207900
C4AMC7	Putative WAS protein family homolog 3 OS=Homo sapiens OX=9606 GN=WASH3P PE=1 SV=2	WASH3P	18.14	6	6	0	1008460	1830340	1380520	561427	320590	833723
C9JLW8	Mapk-regulated corepressor-interacting protein 1 OS=Homo sapiens OX=9606 GN=MCRIP1 PE=1 SV=1	MCRIP1	20.62	2	2	2	922660	762511	675912	770589	773498	751728
O00115	Deoxyribonuclease-2-alpha OS=Homo sapiens OX=9606 GN=DNASE2 PE=1 SV=2	DNASE2	9.17	3	3	3	2180350	2591950	1715010	4321930	2635160	2646060
O00116	Alkyldihydroxyacetonephosphate synthase, peroxisomal OS=Homo sapiens OX=9606 GN=AGPS PE=1 SV=1	AGPS	13.07	7	7	7	282563	406765	1082810	651386	1377380	1527080
O00139	Kinesin-like protein KIF2A OS=Homo sapiens OX=9606 GN=KIF2A PE=1 SV=3	KIF2A	18.41	12	12	12	3026170	1178310	2925000	4704520	5177910	6417610
O00142	Thymidine kinase 2, mitochondrial OS=Homo sapiens OX=9606 GN=TK2 PE=1 SV=4	TK2	15.09	4	4	4	348482	498273	449354	471261	393628	558403
O00148	ATP-dependent RNA helicase DDX39A OS=Homo sapiens OX=9606 GN=DDX39A PE=1 SV=2	DDX39A	18.74	8	8	3	1508730	918204	993602	1401400	2643650	1423980
O00151	PDZ and LIM domain protein 1 OS=Homo sapiens OX=9606 GN=PDLIM1 PE=1 SV=4	PDLIM1	31.31	10	10	10	1911850	2134330	3822930	2272310	1402180	5396990
O00154	Cytosolic acyl coenzyme A thioester hydrolase OS=Homo sapiens OX=9606 GN=ACOT7 PE=1 SV=3	ACOT7	36.32	11	11	11	11398800	9253810	8170930	12380200	12660300	9956570
O00159	Unconventional myosin-Ic OS=Homo sapiens OX=9606 GN=MYO1C PE=1 SV=4	MYO1C	39.04	36	36	36	28443500	15440600	21343000	18610900	17699600	21512600
O00161	Synaptosomal-associated protein 23 OS=Homo sapiens OX=9606 GN=SNAP23 PE=1 SV=1	SNAP23	30.81	5	5	5	3796000	2578730	1969810	4769210	4130590	5404820
O00165	HCLS1-associated protein X-1 OS=Homo sapiens OX=9606 GN=HAX1 PE=1 SV=2	HAX1	11.11	3	3	3	372814		506747	529209	411064	144177
O00170	AH receptor-interacting protein OS=Homo sapiens OX=9606 GN=AIP PE=1 SV=3	AIP	24.24	7	7	7	918163	1013350	844126	855223	859353	887403
O00186	Syntaxin-binding protein 3 OS=Homo sapiens OX=9606 GN=STXBP3 PE=1 SV=2	STXBP3	21.79	12	12	12	3573100	1463800	2621030	2593920	2951670	2534040
O00189	AP-4 complex subunit mu-1 OS=Homo sapiens OX=9606 GN=AP4M1 PE=1 SV=2	AP4M1	15.89	6	6	6	362176	326847	297324	287013	316679	340404
O00194	Ras-related protein Rab-27B OS=Homo sapiens OX=9606 GN=RAB27B PE=1 SV=4	RAB27B	36.7	7	6	6	539140			1595610	1185510	4742880
O00203	AP-3 complex subunit beta-1 OS=Homo sapiens OX=9606 GN=AP3B1 PE=1 SV=3	AP3B1	25.96	26	26	26	5812760	3144210	5214860	7330780	6714970	5543650
O00212	Rho-related GTP-binding protein RhoD OS=Homo sapiens OX=9606 GN=RHOD PE=1 SV=3	RHOD	20.95	3	3	3	221044	305641	236185	245852	216325	36292
O00214	Galectin-8 OS=Homo sapiens OX=9606 GN=LGALS8 PE=1 SV=4	LGALS8	12.62	5	5	5	265717	141910	350085	462002	445463	279600
O00217	NADH dehydrogenase [ubiquinone] iron-sulfur protein 8, mitochondrial OS=Homo sapiens OX=9606 GN=NDUFS8 PE=1 SV=1	NDUFS8	13.81	2	2	2	3048510	656885	924400	5483990	3987020	5118290
O00220	Tumor necrosis factor receptor superfamily member 10A OS=Homo sapiens OX=9606 GN=TNFRSF10A PE=1 SV=3	TNFRSF10A	2.14	1	1	1	56036	703859	394373	291050	206011
O00221	NF-kappa-B inhibitor epsilon OS=Homo sapiens OX=9606 GN=NFKBIE PE=1 SV=3	NFKBIE	5.2	2	2	2	47059.7			54025.8	38168.3	32287.5
O00231	26S proteasome non-ATPase regulatory subunit 11 OS=Homo sapiens OX=9606 GN=PSMD11 PE=1 SV=3	PSMD11	38.15	14	14	14	4281360	5432960	4398950	3929320	3989860	4694390
O00232	26S proteasome non-ATPase regulatory subunit 12 OS=Homo sapiens OX=9606 GN=PSMD12 PE=1 SV=3	PSMD12	21.05	10	10	10	3230640	2935300	2646950	6678810	6578810	5008870
O00233	26S proteasome non-ATPase regulatory subunit 9 OS=Homo sapiens OX=9606 GN=PSMD9 PE=1 SV=3	PSMD9	24.22	6	6	6	3949570	809188	1406330	2044170	1533380	2452290
O00244	Copper transport protein ATOX1 OS=Homo sapiens OX=9606 GN=ATOX1 PE=1 SV=1	ATOX1	69.12	3	3	3	3780530		692326	1590190	1078680	2064800
O00258	Guided entry of tail-anchored proteins factor 1 OS=Homo sapiens OX=9606 GN=GET1 PE=1 SV=2	GET1	12.07	2	2	2	26555.3	59110.2	93363.5	29203.8	27900.4
O00264	Membrane-associated progesterone receptor component 1 OS=Homo sapiens OX=9606 GN=PGRMC1 PE=1 SV=3	PGRMC1	21.54	5	4	4	4782090	3415200	7372540	2795600	2159830	3424890
O00267	Transcription elongation factor SPT5 OS=Homo sapiens OX=9606 GN=SUPT5H PE=1 SV=1	SUPT5H	4.78	5	5	5	227659		85123.3	284855	294166	420094
O00273	DNA fragmentation factor subunit alpha OS=Homo sapiens OX=9606 GN=DFFA PE=1 SV=1	DFFA	16.92	6	6	6	318816	282816	132750	175691	128795	209067
O00291	Huntingtin-interacting protein 1 OS=Homo sapiens OX=9606 GN=HIP1 PE=1 SV=5	HIP1	26.9	25	25	25	2615050	3017650	3095580	855297	721666	1385750
O00299	Chloride intracellular channel protein 1 OS=Homo sapiens OX=9606 GN=CLIC1 PE=1 SV=4	CLIC1	43.57	10	10	10	19557300	30999600	35912700	16946100	17730900	18461300
O00303	Eukaryotic translation initiation factor 3 subunit F OS=Homo sapiens OX=9606 GN=EIF3F PE=1 SV=1	EIF3F	24.37	7	7	7	7731050	7527360	6100070	12391700	8328270	8930770
O00308	NEDD4-like E3 ubiquitin-protein ligase WWP2 OS=Homo sapiens OX=9606 GN=WWP2 PE=1 SV=2	WWP2	7.13	6	5	5	361312	1615500	1534430	67290	74807.1	65210.8
O00329	Phosphatidylinositol 4,5-bisphosphate 3-kinase catalytic subunit delta isoform OS=Homo sapiens OX=9606 GN=PIK3CD PE=1 SV=2	PIK3CD	6.32	6	6	6	50359.4	134017	198870	150899	187124	148012
O00330	Pyruvate dehydrogenase protein X component, mitochondrial OS=Homo sapiens OX=9606 GN=PDHX PE=1 SV=3	PDHX	17.17	7	7	7	627163	1085900	1719350	1024170	959508	1185300
O00391	Sulfhydryl oxidase 1 OS=Homo sapiens OX=9606 GN=QSOX1 PE=1 SV=3	QSOX1	11.11	8	8	8	157014	507220	488990	446266	403489	775180
O00400	Acetyl-coenzyme A transporter 1 OS=Homo sapiens OX=9606 GN=SLC33A1 PE=1 SV=1	SLC33A1	13.11	6	6	6	72450.6	160644	96143.9	308220	273045	269641
O00401	Actin nucleation-promoting factor WASL OS=Homo sapiens OX=9606 GN=WASL PE=1 SV=2	WASL	7.13	3	3	3	176120		154035	98050.1		172588
O00410	Importin-5 OS=Homo sapiens OX=9606 GN=IPO5 PE=1 SV=4	IPO5	19.05	18	18	18	5706900	2739990	7127680	2772240	2789470	2632730
O00411	DNA-directed RNA polymerase, mitochondrial OS=Homo sapiens OX=9606 GN=POLRMT PE=1 SV=2	POLRMT	1.79	2	2	2	62098.5	140226	115919	172252	250912	196448
O00418	Eukaryotic elongation factor 2 kinase OS=Homo sapiens OX=9606 GN=EEF2K PE=1 SV=2	EEF2K	8.28	6	6	6	326149	245775	134165	321103	277098	312838
O00423	Echinoderm microtubule-associated protein-like 1 OS=Homo sapiens OX=9606 GN=EML1 PE=1 SV=3	EML1	10.55	9	7	7	381965	416511	400205	271607	296812	255425
O00425	Insulin-like growth factor 2 mRNA-binding protein 3 OS=Homo sapiens OX=9606 GN=IGF2BP3 PE=1 SV=2	IGF2BP3	15.89	9	9	9	764577	1433580	1383160	1822750	1717670	2173780
O00429	Dynamin-1-like protein OS=Homo sapiens OX=9606 GN=DNM1L PE=1 SV=2	DNM1L	27.31	19	19	19	3329110	3176540	2772450	4903590	4731540	4679750
O00442	RNA 3'-terminal phosphate cyclase OS=Homo sapiens OX=9606 GN=RTCA PE=1 SV=1	RTCA	13.66	4	4	4	936335	494056	197888	1517220	1968060	1532830
O00443	Phosphatidylinositol 4-phosphate 3-kinase C2 domain-containing subunit alpha OS=Homo sapiens OX=9606 GN=PIK3C2A PE=1 SV=2	PIK3C2A	12.75	20	20	20	567278	684516	783455	1523620	1548250	2403270
O00459	Phosphatidylinositol 3-kinase regulatory subunit beta OS=Homo sapiens OX=9606 GN=PIK3R2 PE=1 SV=2	PIK3R2	8.24	5	5	5	379396	803104	633143	624417	624367	484229
O00461	Golgi integral membrane protein 4 OS=Homo sapiens OX=9606 GN=GOLIM4 PE=1 SV=1	GOLIM4	19.68	11	11	11	641893	1012740	1294160	946028	956835	447308
O00462	Beta-mannosidase OS=Homo sapiens OX=9606 GN=MANBA PE=1 SV=3	MANBA	4.78	4	4	4	114561			271166	212141	315796
O00468	Agrin OS=Homo sapiens OX=9606 GN=AGRN PE=1 SV=6	AGRN	11.8	22	22	22	431823	689476	518905	5553750	6262470	8401900
O00469	Procollagen-lysine,2-oxoglutarate 5-dioxygenase 2 OS=Homo sapiens OX=9606 GN=PLOD2 PE=1 SV=2	PLOD2	20.22	16	16	16	5515840	3455760	3748440	3928870	1591170	18458300
O00470	Homeobox protein Meis1 OS=Homo sapiens OX=9606 GN=MEIS1 PE=1 SV=1	MEIS1	2.31	1	1	1					109163
O00471	Exocyst complex component 5 OS=Homo sapiens OX=9606 GN=EXOC5 PE=1 SV=1	EXOC5	23.59	16	16	16	2751790	2106950	2428100	3219880	3231730	2480110
O00478	Butyrophilin subfamily 3 member A3 OS=Homo sapiens OX=9606 GN=BTN3A3 PE=1 SV=1	BTN3A3	11.82	7	7	6	298972	800094	655533	389278	383718	269900
O00481	Butyrophilin subfamily 3 member A1 OS=Homo sapiens OX=9606 GN=BTN3A1 PE=1 SV=3	BTN3A1	11.31	6	1	1	75563.1			156095	151173
O00483	Cytochrome c oxidase subunit NDUFA4 OS=Homo sapiens OX=9606 GN=NDUFA4 PE=1 SV=1	NDUFA4	12.35	1	1	1	2463740	2499870	3698900	1420490	813831	2877370
O00487	26S proteasome non-ATPase regulatory subunit 14 OS=Homo sapiens OX=9606 GN=PSMD14 PE=1 SV=1	PSMD14	26.77	6	6	6	1859000	19890600	31251600	3625310	3573610	4097540
O00499	Myc box-dependent-interacting protein 1 OS=Homo sapiens OX=9606 GN=BIN1 PE=1 SV=1	BIN1	16.19	7	7	7	1293030	627716	1455530	1570000	1341370	1395440
O00505	Importin subunit alpha-4 OS=Homo sapiens OX=9606 GN=KPNA3 PE=1 SV=2	KPNA3	13.24	6	4	4	199298	366832	268471	190538	112469	197229
O00506	Serine/threonine-protein kinase 25 OS=Homo sapiens OX=9606 GN=STK25 PE=1 SV=1	STK25	18.78	9	6	6	671537	528149	387488	568632	601247	346317
O00507	Probable ubiquitin carboxyl-terminal hydrolase FAF-Y OS=Homo sapiens OX=9606 GN=USP9Y PE=2 SV=2	USP9Y	9.55	24	2	2			611639	90401.8	115716	84193.6
O00522	Krev interaction trapped protein 1 OS=Homo sapiens OX=9606 GN=KRIT1 PE=1 SV=2	KRIT1	17.12	11	11	11	677104	507974	583184	238316	303003	252119
O00541	Pescadillo homolog OS=Homo sapiens OX=9606 GN=PES1 PE=1 SV=1	PES1	3.4	2	2	2	79802.3	182544		139642	201765	219594
O00560	Syntenin-1 OS=Homo sapiens OX=9606 GN=SDCBP PE=1 SV=1	SDCBP	13.76	3	3	3	1079960	974227	766628	621155	668671	550643
O00562	Membrane-associated phosphatidylinositol transfer protein 1 OS=Homo sapiens OX=9606 GN=PITPNM1 PE=1 SV=4	PITPNM1	3.3	4	4	4	267225	177939	153439	260350	291475	317928
O00567	Nucleolar protein 56 OS=Homo sapiens OX=9606 GN=NOP56 PE=1 SV=4	NOP56	14.98	8	8	8	285842	234396	291097	430003	462573	606971
O00571	ATP-dependent RNA helicase DDX3X OS=Homo sapiens OX=9606 GN=DDX3X PE=1 SV=3	DDX3X	43.5	27	27	24	5854130	3322380	2420450	4571490	5720450	5921500
O00584	Ribonuclease T2 OS=Homo sapiens OX=9606 GN=RNASET2 PE=1 SV=2	RNASET2	3.91	1	1	1	99232.5			122715	115225	147449
O00592	Podocalyxin OS=Homo sapiens OX=9606 GN=PODXL PE=1 SV=2	PODXL	4.3	2	2	2	3397450	4127690	9177790	3079670	3926660	1721700
O00622	CCN family member 1 OS=Homo sapiens OX=9606 GN=CCN1 PE=1 SV=1	CCN1	22.83	10	10	10	1001130	2264110	1150300	7775450	6692910	7157040
O00625	Pirin OS=Homo sapiens OX=9606 GN=PIR PE=1 SV=1	PIR	7.93	2	2	2	92064.2	545215	500217
O00629	Importin subunit alpha-3 OS=Homo sapiens OX=9606 GN=KPNA4 PE=1 SV=1	KPNA4	10.94	5	5	5	1520610	1104670	987467	2076400	1643620	864270
O00635	E3 ubiquitin-protein ligase TRIM38 OS=Homo sapiens OX=9606 GN=TRIM38 PE=1 SV=1	TRIM38	24.52	9	9	9	240170	351291	468634	360961	369578	301327
O00743	Serine/threonine-protein phosphatase 6 catalytic subunit OS=Homo sapiens OX=9606 GN=PPP6C PE=1 SV=1	PPP6C	23.28	6	6	6	787679	289469	364078	457701	571529	577258
O00746	Nucleoside diphosphate kinase, mitochondrial OS=Homo sapiens OX=9606 GN=NME4 PE=1 SV=1	NME4	39.04	6	6	6	468729	668332	330537	1047480	876169	773157
O00748	Cocaine esterase OS=Homo sapiens OX=9606 GN=CES2 PE=1 SV=1	CES2	13.42	6	6	6	303286	275803	229599	96412.4	37988.6	340604
O00754	Lysosomal alpha-mannosidase OS=Homo sapiens OX=9606 GN=MAN2B1 PE=1 SV=3	MAN2B1	7.22	7	7	7	343793	616467	329042	995117	610160	779347
O00764	Pyridoxal kinase OS=Homo sapiens OX=9606 GN=PDXK PE=1 SV=1	PDXK	25.96	9	9	9	1069390	5649680	3431060	1446600	1552970	1213220
O00767	Stearoyl-CoA desaturase OS=Homo sapiens OX=9606 GN=SCD PE=1 SV=2	SCD	3.62	1	1	1	443857	722786	542915	413104	659571	460152
O14494	Phospholipid phosphatase 1 OS=Homo sapiens OX=9606 GN=PLPP1 PE=1 SV=1	PLPP1	6.69	2	2	2	144747		1036680	477695	442874
O14495	Phospholipid phosphatase 3 OS=Homo sapiens OX=9606 GN=PLPP3 PE=1 SV=1	PLPP3	15.76	6	6	6	3713060	1211830	1403770	3806230	3385750	1856930
O14497	AT-rich interactive domain-containing protein 1A OS=Homo sapiens OX=9606 GN=ARID1A PE=1 SV=3	ARID1A	0.66	1	1	1				58200.8	52280.9	82260
O14521	Succinate dehydrogenase [ubiquinone] cytochrome b small subunit, mitochondrial OS=Homo sapiens OX=9606 GN=SDHD PE=1 SV=1	SDHD	6.29	1	1	1				574661	577065	511841
O14523	Phospholipid transfer protein C2CD2L OS=Homo sapiens OX=9606 GN=C2CD2L PE=1 SV=3	C2CD2L	3.82	3	3	3	78950.9		156280	114822	102132	102713
O14524	Nuclear envelope integral membrane protein 1 OS=Homo sapiens OX=9606 GN=NEMP1 PE=1 SV=2	NEMP1	3.83	2	2	2	437650	823090	2204270	133190	140403	167747
O14530	Thioredoxin domain-containing protein 9 OS=Homo sapiens OX=9606 GN=TXNDC9 PE=1 SV=2	TXNDC9	4.87	1	1	1	92219.6	268952	103968	234169	216182	87694.6
O14531	Dihydropyrimidinase-related protein 4 OS=Homo sapiens OX=9606 GN=DPYSL4 PE=1 SV=2	DPYSL4	4.2	2	2	2		84466.9		357771	443619	84329.7
O14558	Heat shock protein beta-6 OS=Homo sapiens OX=9606 GN=HSPB6 PE=1 SV=2	HSPB6	21.88	4	4	4	9342000	12414200	8404610	1005020	283634	9695420
O14561	Acyl carrier protein, mitochondrial OS=Homo sapiens OX=9606 GN=NDUFAB1 PE=1 SV=3	NDUFAB1	21.15	3	3	3	2953280	1743830	1448750
O14578	Citron Rho-interacting kinase OS=Homo sapiens OX=9606 GN=CIT PE=1 SV=2	CIT	13.57	27	27	27	1055110	1143810	1397690	167750	319350	767805
O14579	Coatomer subunit epsilon OS=Homo sapiens OX=9606 GN=COPE PE=1 SV=3	COPE	20.78	6	6	6	751210	851564	874159	656893	401037	609951
O14613	Cdc42 effector protein 2 OS=Homo sapiens OX=9606 GN=CDC42EP2 PE=1 SV=1	CDC42EP2	5.24	1	1	1	425709	586677	528507	318175	317156	345624
O14617	AP-3 complex subunit delta-1 OS=Homo sapiens OX=9606 GN=AP3D1 PE=1 SV=1	AP3D1	22.12	21	21	21	3305980	2839700	2615660	3727090	3285190	2478690
O14639	Actin-binding LIM protein 1 OS=Homo sapiens OX=9606 GN=ABLIM1 PE=1 SV=3	ABLIM1	2.31	2	2	2	151538	535017		139138	97647.3
O14640	Segment polarity protein dishevelled homolog DVL-1 OS=Homo sapiens OX=9606 GN=DVL1 PE=1 SV=2	DVL1	3.45	2	1	0		268477	145630	111472
O14641	Segment polarity protein dishevelled homolog DVL-2 OS=Homo sapiens OX=9606 GN=DVL2 PE=1 SV=1	DVL2	11.82	7	7	6	938196	276329	180748	638618	869986	948642
O14653	Golgi SNAP receptor complex member 2 OS=Homo sapiens OX=9606 GN=GOSR2 PE=1 SV=2	GOSR2	5.19	1	1	1	311311			219379	141584	228969
O14656	Torsin-1A OS=Homo sapiens OX=9606 GN=TOR1A PE=1 SV=1	TOR1A	22.89	7	7	7	1468530	1180140	1122940	1910680	1261800	897904
O14657	Torsin-1B OS=Homo sapiens OX=9606 GN=TOR1B PE=1 SV=2	TOR1B	29.17	8	8	8	1917100	1471960	2385850	1347960	1040490	1110000
O14662	Syntaxin-16 OS=Homo sapiens OX=9606 GN=STX16 PE=1 SV=3	STX16	9.23	3	3	3	322974	320276	529822	433050	367968	468318
O14672	Disintegrin and metalloproteinase domain-containing protein 10 OS=Homo sapiens OX=9606 GN=ADAM10 PE=1 SV=1	ADAM10	22.86	14	14	14	2745770	1257310	1158350	3369960	2801140	2791980
O14678	Lysosomal cobalamin transporter ABCD4 OS=Homo sapiens OX=9606 GN=ABCD4 PE=1 SV=1	ABCD4	4.13	2	2	2	372761	261686	176864		286619
O14681	Etoposide-induced protein 2.4 homolog OS=Homo sapiens OX=9606 GN=EI24 PE=1 SV=4	EI24	9.71	3	3	3	243239	110323	226019	306321	215003	129983
O14713	Integrin beta-1-binding protein 1 OS=Homo sapiens OX=9606 GN=ITGB1BP1 PE=1 SV=1	ITGB1BP1	18	3	3	3	360581	245035	138535	163246	189917	141971
O14727	Apoptotic protease-activating factor 1 OS=Homo sapiens OX=9606 GN=APAF1 PE=1 SV=2	APAF1	12.34	13	13	13	637591	819150	447776	715763	861786	531799
O14730	Serine/threonine-protein kinase RIO3 OS=Homo sapiens OX=9606 GN=RIOK3 PE=1 SV=2	RIOK3	7.71	4	4	4	265694	278717	360535	535025	451466	452972
O14732	Inositol monophosphatase 2 OS=Homo sapiens OX=9606 GN=IMPA2 PE=1 SV=1	IMPA2	10.42	3	3	3	255033	328153	412612		24848.2
O14733	Dual specificity mitogen-activated protein kinase kinase 7 OS=Homo sapiens OX=9606 GN=MAP2K7 PE=1 SV=2	MAP2K7	2.86	1	1	1	55991.3				45727.1	64087
O14734	Acyl-coenzyme A thioesterase 8 OS=Homo sapiens OX=9606 GN=ACOT8 PE=1 SV=1	ACOT8	8.15	2	2	2	486327		453667	483357	692160	1281900
O14735	CDP-diacylglycerol--inositol 3-phosphatidyltransferase OS=Homo sapiens OX=9606 GN=CDIPT PE=1 SV=1	CDIPT	21.13	4	4	4	5436290	586891	1487960	6658220	4843010	6531860
O14737	Programmed cell death protein 5 OS=Homo sapiens OX=9606 GN=PDCD5 PE=1 SV=3	PDCD5	36.8	4	4	4	4066170	5510080	3429790	3260590	2903910	5133730
O14744	Protein arginine N-methyltransferase 5 OS=Homo sapiens OX=9606 GN=PRMT5 PE=1 SV=4	PRMT5	29.67	13	13	13	5478480	1458260	4384450	4099140	4631930	4201370
O14745	Na(+)/H(+) exchange regulatory cofactor NHE-RF1 OS=Homo sapiens OX=9606 GN=SLC9A3R1 PE=1 SV=4	SLC9A3R1	20.11	7	7	7	187747	417365	866074	129030	109295	239217
O14757	Serine/threonine-protein kinase Chk1 OS=Homo sapiens OX=9606 GN=CHEK1 PE=1 SV=2	CHEK1	2.31	1	1	1		206869	151068
O14763	Tumor necrosis factor receptor superfamily member 10B OS=Homo sapiens OX=9606 GN=TNFRSF10B PE=1 SV=2	TNFRSF10B	17.05	8	8	8	513909	367315	275801	1824410	1451110	660142
O14772	Fucose-1-phosphate guanylyltransferase OS=Homo sapiens OX=9606 GN=FPGT PE=1 SV=3	FPGT	5.6	3	3	3		54899.7		174523	205403	145445
O14773	Tripeptidyl-peptidase 1 OS=Homo sapiens OX=9606 GN=TPP1 PE=1 SV=2	TPP1	13.5	6	6	6	672390	1508230	2502120	544457	747373	553247
O14775	Guanine nucleotide-binding protein subunit beta-5 OS=Homo sapiens OX=9606 GN=GNB5 PE=1 SV=2	GNB5	2.53	1	1	1			51746
O14776	Transcription elongation regulator 1 OS=Homo sapiens OX=9606 GN=TCERG1 PE=1 SV=2	TCERG1	6.74	6	6	6	214179	387651	354632	558446	546447	694204
O14777	Kinetochore protein NDC80 homolog OS=Homo sapiens OX=9606 GN=NDC80 PE=1 SV=1	NDC80	11.99	8	8	8	311312	472331	299165	167549	261744	212260
O14786	Neuropilin-1 OS=Homo sapiens OX=9606 GN=NRP1 PE=1 SV=3	NRP1	13.76	10	10	10	3274750	4452860	5137870	1575690	1507160	1114060
O14787	Transportin-2 OS=Homo sapiens OX=9606 GN=TNPO2 PE=1 SV=3	TNPO2	8.14	7	3	3	1577060	501589	248317	1430820	1496450	1245010
O14795	Protein unc-13 homolog B OS=Homo sapiens OX=9606 GN=UNC13B PE=1 SV=2	UNC13B	3.39	5	5	5	282580	102029	98581.5	240962	207089	309210
O14802	DNA-directed RNA polymerase III subunit RPC1 OS=Homo sapiens OX=9606 GN=POLR3A PE=1 SV=2	POLR3A	1.44	2	2	2				203466	268515	320376
O14807	Ras-related protein M-Ras OS=Homo sapiens OX=9606 GN=MRAS PE=1 SV=2	MRAS	15.38	3	3	3	290276	427308	403726	217798	177316	129105
O14818	Proteasome subunit alpha type-7 OS=Homo sapiens OX=9606 GN=PSMA7 PE=1 SV=1	PSMA7	42.74	8	8	8	19956200	4377550	2545600	16600200	15206400	17387700
O14828	Secretory carrier-associated membrane protein 3 OS=Homo sapiens OX=9606 GN=SCAMP3 PE=1 SV=3	SCAMP3	14.12	3	3	3	1588320	1188950	2314850	1269830	836606	1422800
O14832	Phytanoyl-CoA dioxygenase, peroxisomal OS=Homo sapiens OX=9606 GN=PHYH PE=1 SV=1	PHYH	5.62	2	2	2	152482			146755	237092	530611
O14841	5-oxoprolinase OS=Homo sapiens OX=9606 GN=OPLAH PE=1 SV=3	OPLAH	8.93	9	9	9	475783	681779	885811	415211	396547	512300
O14874	[3-methyl-2-oxobutanoate dehydrogenase [lipoamide]] kinase, mitochondrial OS=Homo sapiens OX=9606 GN=BCKDK PE=1 SV=2	BCKDK	4.85	2	2	2	345840	153552	166774	464347	508752	893549
O14879	Interferon-induced protein with tetratricopeptide repeats 3 OS=Homo sapiens OX=9606 GN=IFIT3 PE=1 SV=1	IFIT3	11.43	5	5	5	370458			3480540	4243680	5387150
O14880	Microsomal glutathione S-transferase 3 OS=Homo sapiens OX=9606 GN=MGST3 PE=1 SV=1	MGST3	17.11	2	2	2	6181230	5239060	2126160	2326970	2945080	7566630
O14907	Tax1-binding protein 3 OS=Homo sapiens OX=9606 GN=TAX1BP3 PE=1 SV=2	TAX1BP3	13.71	1	1	1		313230
O14908	PDZ domain-containing protein GIPC1 OS=Homo sapiens OX=9606 GN=GIPC1 PE=1 SV=2	GIPC1	22.52	7	7	7	4038890	3236770	3180370	1483930	1542870	1822160
O14910	Protein lin-7 homolog A OS=Homo sapiens OX=9606 GN=LIN7A PE=1 SV=2	LIN7A	26.18	5	3	3	1639210	272531	197017	258782	359498	857749
O14920	Inhibitor of nuclear factor kappa-B kinase subunit beta OS=Homo sapiens OX=9606 GN=IKBKB PE=1 SV=1	IKBKB	17.06	12	12	12	633900	689094	754807	615211	618737	721610
O14924	Regulator of G-protein signaling 12 OS=Homo sapiens OX=9606 GN=RGS12 PE=1 SV=1	RGS12	2.97	4	4	4	263023	94916.4	117665
O14925	Mitochondrial import inner membrane translocase subunit Tim23 OS=Homo sapiens OX=9606 GN=TIMM23 PE=1 SV=1	TIMM23	12.92	2	2	2	370217	134435		710304	845707	748337
O14929	Histone acetyltransferase type B catalytic subunit OS=Homo sapiens OX=9606 GN=HAT1 PE=1 SV=2	HAT1	10.74	3	3	3	555594	608339	605170	283260	501513	259496
O14936	Peripheral plasma membrane protein CASK OS=Homo sapiens OX=9606 GN=CASK PE=1 SV=3	CASK	20.73	18	18	18	1667850	919968	1472890	888923	989881	1414030
O14939	Phospholipase D2 OS=Homo sapiens OX=9606 GN=PLD2 PE=1 SV=2	PLD2	7.72	7	7	7	126925	266273	282001	479556	544508	280317
O14949	Cytochrome b-c1 complex subunit 8 OS=Homo sapiens OX=9606 GN=UQCRQ PE=1 SV=4	UQCRQ	39.02	4	4	4	750953	6758480		368846	398839	488462
O14950	Myosin regulatory light chain 12B OS=Homo sapiens OX=9606 GN=MYL12B PE=1 SV=2	MYL12B	34.3	7	2	2	74869400	149233000	100367000	120325000	107802000	74550000
O14964	Hepatocyte growth factor-regulated tyrosine kinase substrate OS=Homo sapiens OX=9606 GN=HGS PE=1 SV=1	HGS	9.01	9	9	9	3885710	3102780	2745830	3268220	3155250	3282440
O14965	Aurora kinase A OS=Homo sapiens OX=9606 GN=AURKA PE=1 SV=3	AURKA	5.96	2	2	2			155680		48605
O14966	Ras-related protein Rab-7L1 OS=Homo sapiens OX=9606 GN=RAB29 PE=1 SV=1	RAB29	19.7	4	3	3	634889	182867		457313	487998	769886
O14967	Calmegin OS=Homo sapiens OX=9606 GN=CLGN PE=1 SV=1	CLGN	5.9	3	3	3	256262	180428	146641		102055
O14972	Vacuolar protein sorting-associated protein 26C OS=Homo sapiens OX=9606 GN=VPS26C PE=1 SV=1	VPS26C	15.49	3	3	3	380622	315937	290191	418075	437819	406389
O14974	Protein phosphatase 1 regulatory subunit 12A OS=Homo sapiens OX=9606 GN=PPP1R12A PE=1 SV=1	PPP1R12A	24.76	26	26	26	3803080	1801310	2273350	1775910	1227570	1305730
O14976	Cyclin-G-associated kinase OS=Homo sapiens OX=9606 GN=GAK PE=1 SV=2	GAK	14.26	17	17	17	783254	567163	657531	1111480	1199970	1144780
O14979	Heterogeneous nuclear ribonucleoprotein D-like OS=Homo sapiens OX=9606 GN=HNRNPDL PE=1 SV=3	HNRNPDL	10.95	4	4	4	6081960	264244	1600520	3853160	4301580	3386510
O14980	Exportin-1 OS=Homo sapiens OX=9606 GN=XPO1 PE=1 SV=1	XPO1	20.73	20	20	20	2700730	2536150	1687950	1778010	2717150	1553980
O14981	TATA-binding protein-associated factor 172 OS=Homo sapiens OX=9606 GN=BTAF1 PE=1 SV=2	BTAF1	4.22	7	7	7				157828	272758	165559
O15013	Rho guanine nucleotide exchange factor 10 OS=Homo sapiens OX=9606 GN=ARHGEF10 PE=1 SV=4	ARHGEF10	14.17	14	14	14	839262	500170	513386	698911	639906	585194
O15020	Spectrin beta chain, non-erythrocytic 2 OS=Homo sapiens OX=9606 GN=SPTBN2 PE=1 SV=3	SPTBN2	10.88	23	16	16				429312	396717	300286
O15021	Microtubule-associated serine/threonine-protein kinase 4 OS=Homo sapiens OX=9606 GN=MAST4 PE=1 SV=4	MAST4	1.94	4	4	4	239667	543289	419090	297103	314680	298132
O15027	Protein transport protein Sec16A OS=Homo sapiens OX=9606 GN=SEC16A PE=1 SV=4	SEC16A	9.12	18	18	18	821123	1109140	827017	1176590	1219150	1255060
O15031	Plexin-B2 OS=Homo sapiens OX=9606 GN=PLXNB2 PE=1 SV=3	PLXNB2	15.4	23	23	23	7314170	4319160	3470670	6637370	6879660	4765750
O15040	Tectonin beta-propeller repeat-containing protein 2 OS=Homo sapiens OX=9606 GN=TECPR2 PE=1 SV=4	TECPR2	6.87	9	9	9	472127	370281	399669	442397	495441	503379
O15042	U2 snRNP-associated SURP motif-containing protein OS=Homo sapiens OX=9606 GN=U2SURP PE=1 SV=2	U2SURP	2.14	2	2	2	146622	378473	336322	247365	261469	374932
O15056	Synaptojanin-2 OS=Homo sapiens OX=9606 GN=SYNJ2 PE=1 SV=3	SYNJ2	8.09	11	11	11	497444	353991	356858	446316	600186	390017
O15061	Synemin OS=Homo sapiens OX=9606 GN=SYNM PE=1 SV=3	SYNM	5.5	8	8	8	31410.2	297891	126632	438054	399923	390737
O15066	Kinesin-like protein KIF3B OS=Homo sapiens OX=9606 GN=KIF3B PE=1 SV=1	KIF3B	9.5	7	7	7	182293	141236	102585	280925	267037	282781
O15067	Phosphoribosylformylglycinamidine synthase OS=Homo sapiens OX=9606 GN=PFAS PE=1 SV=4	PFAS	18.76	19	19	19	3779470	3042720	3040470	2072020	2363930	2845980
O15075	Serine/threonine-protein kinase DCLK1 OS=Homo sapiens OX=9606 GN=DCLK1 PE=1 SV=2	DCLK1	5.81	4	4	3	223689		64994.8
O15078	Centrosomal protein of 290 kDa OS=Homo sapiens OX=9606 GN=CEP290 PE=1 SV=2	CEP290	0.81	2	2	2				89113	105646	137359
O15084	Serine/threonine-protein phosphatase 6 regulatory ankyrin repeat subunit A OS=Homo sapiens OX=9606 GN=ANKRD28 PE=1 SV=5	ANKRD28	13.68	11	11	11	767664	469862	352640	356030	452292	558542
O15085	Rho guanine nucleotide exchange factor 11 OS=Homo sapiens OX=9606 GN=ARHGEF11 PE=1 SV=1	ARHGEF11	9.4	12	12	12	505476	802442	593045	450184	458794	451961
O15091	Mitochondrial ribonuclease P catalytic subunit OS=Homo sapiens OX=9606 GN=PRORP PE=1 SV=2	PRORP	14.58	7	7	7	120400	227245		215577	257548	312369
O15111	Inhibitor of nuclear factor kappa-B kinase subunit alpha OS=Homo sapiens OX=9606 GN=CHUK PE=1 SV=2	CHUK	11.54	7	7	7	187314	258090	379368	170669	149907	175728
O15116	U6 snRNA-associated Sm-like protein LSm1 OS=Homo sapiens OX=9606 GN=LSM1 PE=1 SV=1	LSM1	12.03	1	1	1	519431
O15118	NPC intracellular cholesterol transporter 1 OS=Homo sapiens OX=9606 GN=NPC1 PE=1 SV=2	NPC1	8.06	9	9	9	1742080	1015980	586238	3153170	2424480	2027640
O15120	1-acyl-sn-glycerol-3-phosphate acyltransferase beta OS=Homo sapiens OX=9606 GN=AGPAT2 PE=1 SV=1	AGPAT2	3.24	1	1	1	1720990	1115620	1112980	1629120	1533480	1934930
O15121	Sphingolipid delta(4)-desaturase DES1 OS=Homo sapiens OX=9606 GN=DEGS1 PE=1 SV=1	DEGS1	10.53	4	4	4	168526		511041	200121	216122	165595
O15126	Secretory carrier-associated membrane protein 1 OS=Homo sapiens OX=9606 GN=SCAMP1 PE=1 SV=2	SCAMP1	6.21	2	2	2	353384	501673	584546	426075	257514	383476
O15127	Secretory carrier-associated membrane protein 2 OS=Homo sapiens OX=9606 GN=SCAMP2 PE=1 SV=2	SCAMP2	8.21	3	3	3	185963	2653570	3990250	80549.9	69976.6	65561.9
O15131	Importin subunit alpha-6 OS=Homo sapiens OX=9606 GN=KPNA5 PE=1 SV=3	KPNA5	13.91	6	2	2	34784			284820	328443	275805
O15143	Actin-related protein 2/3 complex subunit 1B OS=Homo sapiens OX=9606 GN=ARPC1B PE=1 SV=3	ARPC1B	28.76	9	9	9	14277000	10125600	10959900	8961430	7822690	9051330
O15144	Actin-related protein 2/3 complex subunit 2 OS=Homo sapiens OX=9606 GN=ARPC2 PE=1 SV=1	ARPC2	43.67	15	15	15	14151700	10023300	16019000	11968900	10825900	5873280
O15145	Actin-related protein 2/3 complex subunit 3 OS=Homo sapiens OX=9606 GN=ARPC3 PE=1 SV=3	ARPC3	42.7	7	7	7	2302110	1467310	1348350	1822220	1788030	976978
O15155	BET1 homolog OS=Homo sapiens OX=9606 GN=BET1 PE=1 SV=1	BET1	15.25	1	1	1				75292.8		68034.3
O15160	DNA-directed RNA polymerases I and III subunit RPAC1 OS=Homo sapiens OX=9606 GN=POLR1C PE=1 SV=1	POLR1C	2.89	1	1	1	778376	437797	435302	850004	1184400	1055610
O15162	Phospholipid scramblase 1 OS=Homo sapiens OX=9606 GN=PLSCR1 PE=1 SV=1	PLSCR1	8.49	2	2	2	703006		306131	3041450	4175080	2497180
O15173	Membrane-associated progesterone receptor component 2 OS=Homo sapiens OX=9606 GN=PGRMC2 PE=1 SV=1	PGRMC2	27.35	5	5	5	8500180	11751900	12009200	15978000	13303400	11832000
O15194	CTD small phosphatase-like protein OS=Homo sapiens OX=9606 GN=CTDSPL PE=1 SV=2	CTDSPL	11.23	3	2	2		736861	934385
O15211	Ral guanine nucleotide dissociation stimulator-like 2 OS=Homo sapiens OX=9606 GN=RGL2 PE=1 SV=1	RGL2	4.63	4	4	4	279646			255623	270114	299916
O15212	Prefoldin subunit 6 OS=Homo sapiens OX=9606 GN=PFDN6 PE=1 SV=1	PFDN6	17.83	4	4	4	801061	1992960	6081150	1303800	1164060	691173
O15228	Dihydroxyacetone phosphate acyltransferase OS=Homo sapiens OX=9606 GN=GNPAT PE=1 SV=1	GNPAT	11.03	7	7	7				295120	502053	535811
O15230	Laminin subunit alpha-5 OS=Homo sapiens OX=9606 GN=LAMA5 PE=1 SV=8	LAMA5	9.88	30	30	30	150168	1149230	169668	353557	537499	3540810
O15231	Zinc finger protein 185 OS=Homo sapiens OX=9606 GN=ZNF185 PE=1 SV=3	ZNF185	12.34	7	7	7	659364	275474	646210	187884	179649	167985
O15234	Protein CASC3 OS=Homo sapiens OX=9606 GN=CASC3 PE=1 SV=2	CASC3	4.69	3	3	3	4813.29	42449.8	47227.9	116734	109917
O15240	Neurosecretory protein VGF OS=Homo sapiens OX=9606 GN=VGF PE=1 SV=2	VGF	8.62	5	5	5				407102	223853
O15254	Peroxisomal acyl-coenzyme A oxidase 3 OS=Homo sapiens OX=9606 GN=ACOX3 PE=1 SV=2	ACOX3	9.43	4	4	4				143416	135162	286558
O15258	Protein RER1 OS=Homo sapiens OX=9606 GN=RER1 PE=1 SV=1	RER1	17.35	3	3	3	203322	175232	940275	112827	91069.5	178707
O15260	Surfeit locus protein 4 OS=Homo sapiens OX=9606 GN=SURF4 PE=1 SV=3	SURF4	7.06	2	2	2	9284620	3839550	6049530	19889000	13930400	9416490
O15264	Mitogen-activated protein kinase 13 OS=Homo sapiens OX=9606 GN=MAPK13 PE=1 SV=1	MAPK13	8.77	3	3	3	223486	174714	242677	200945	172978
O15269	Serine palmitoyltransferase 1 OS=Homo sapiens OX=9606 GN=SPTLC1 PE=1 SV=1	SPTLC1	15.86	6	6	6	575524	1859020	1425190	643873	531375	713771
O15270	Serine palmitoyltransferase 2 OS=Homo sapiens OX=9606 GN=SPTLC2 PE=1 SV=1	SPTLC2	21.89	9	9	9	901095	1247330	1405460	1703220	1737680	1489590
O15294	UDP-N-acetylglucosamine--peptide N-acetylglucosaminyltransferase 110 kDa subunit OS=Homo sapiens OX=9606 GN=OGT PE=1 SV=3	OGT	8.99	8	8	8	570127	269351	175153	455029	510309	483477
O15305	Phosphomannomutase 2 OS=Homo sapiens OX=9606 GN=PMM2 PE=1 SV=1	PMM2	16.26	5	5	5	1295360	763477	508204	975705	862803	642312
O15327	Inositol polyphosphate 4-phosphatase type II OS=Homo sapiens OX=9606 GN=INPP4B PE=1 SV=4	INPP4B	11.58	10	10	10	671097	516020	276423	281705	264441
O15344	E3 ubiquitin-protein ligase Midline-1 OS=Homo sapiens OX=9606 GN=MID1 PE=1 SV=1	MID1	11.09	7	7	6	143954	183273	205949	262701	278995	173537
O15347	High mobility group protein B3 OS=Homo sapiens OX=9606 GN=HMGB3 PE=1 SV=4	HMGB3	13.5	2	2	2	125567	670774	622674	48797.5	99683.9	125409
O15355	Protein phosphatase 1G OS=Homo sapiens OX=9606 GN=PPM1G PE=1 SV=1	PPM1G	6.41	4	4	4	151131	145230	123013	127893	166325	129394
O15357	Phosphatidylinositol 3,4,5-trisphosphate 5-phosphatase 2 OS=Homo sapiens OX=9606 GN=INPPL1 PE=1 SV=2	INPPL1	15.34	18	18	18	833910	674758	523197	1067280	999398	759407
O15371	Eukaryotic translation initiation factor 3 subunit D OS=Homo sapiens OX=9606 GN=EIF3D PE=1 SV=1	EIF3D	19.34	10	10	10	2035410	1646940	2767790	2616750	2495860	2569290
O15372	Eukaryotic translation initiation factor 3 subunit H OS=Homo sapiens OX=9606 GN=EIF3H PE=1 SV=1	EIF3H	32.67	12	12	12	2992940	3086600	1894330	4550870	4151120	2585520
O15379	Histone deacetylase 3 OS=Homo sapiens OX=9606 GN=HDAC3 PE=1 SV=2	HDAC3	5.37	1	1	1				286130	243916	825396
O15381	Nuclear valosin-containing protein-like OS=Homo sapiens OX=9606 GN=NVL PE=1 SV=1	NVL	1.17	1	1	1	90303.3
O15382	Branched-chain-amino-acid aminotransferase, mitochondrial OS=Homo sapiens OX=9606 GN=BCAT2 PE=1 SV=2	BCAT2	16.84	6	6	6	1397990	498098	669913	10274400	9601840	8917170
O15394	Neural cell adhesion molecule 2 OS=Homo sapiens OX=9606 GN=NCAM2 PE=1 SV=2	NCAM2	15.29	11	11	11	100427	159615	173126	545817	370558	1328540
O15397	Importin-8 OS=Homo sapiens OX=9606 GN=IPO8 PE=1 SV=2	IPO8	6.85	7	7	7	561003	289253	265435	243202	244564	291778
O15400	Syntaxin-7 OS=Homo sapiens OX=9606 GN=STX7 PE=1 SV=4	STX7	11.49	3	3	3	989007	4155360	4825650	2126190	1315140	2144520
O15427	Monocarboxylate transporter 4 OS=Homo sapiens OX=9606 GN=SLC16A3 PE=1 SV=1	SLC16A3	11.18	6	6	6	11642700	18588100	22232100	28819400	23769800	11832000
O15431	High affinity copper uptake protein 1 OS=Homo sapiens OX=9606 GN=SLC31A1 PE=1 SV=1	SLC31A1	5.79	1	1	1		184251	245136
O15438	ATP-binding cassette sub-family C member 3 OS=Homo sapiens OX=9606 GN=ABCC3 PE=1 SV=3	ABCC3	9.56	13	12	12	330576	440475	479221			132059
O15439	ATP-binding cassette sub-family C member 4 OS=Homo sapiens OX=9606 GN=ABCC4 PE=1 SV=3	ABCC4	15.09	17	17	17	5930480	5196210	6519060	8193340	6566980	4941880
O15440	ATP-binding cassette sub-family C member 5 OS=Homo sapiens OX=9606 GN=ABCC5 PE=1 SV=2	ABCC5	4.38	6	6	6	407165	306731	561390	542038	523839	233231
O15455	Toll-like receptor 3 OS=Homo sapiens OX=9606 GN=TLR3 PE=1 SV=1	TLR3	1.22	1	1	1			94827.1	219977	169015	178349
O15460	Prolyl 4-hydroxylase subunit alpha-2 OS=Homo sapiens OX=9606 GN=P4HA2 PE=1 SV=1	P4HA2	24.49	16	16	16	8681180	3466530	4523900	7286660	4146350	6577430
O15484	Calpain-5 OS=Homo sapiens OX=9606 GN=CAPN5 PE=1 SV=2	CAPN5	24.38	14	14	14	2885880	1890960	1398190	2084030	2553180	1952000
O15498	Synaptobrevin homolog YKT6 OS=Homo sapiens OX=9606 GN=YKT6 PE=1 SV=1	YKT6	47.98	7	7	7	1364050	4247470	21342400	1866860	1331070	1214180
O15511	Actin-related protein 2/3 complex subunit 5 OS=Homo sapiens OX=9606 GN=ARPC5 PE=1 SV=3	ARPC5	23.84	4	4	4	30349200	13735600	12637700	66438700	29230000	11636600
O15523	ATP-dependent RNA helicase DDX3Y OS=Homo sapiens OX=9606 GN=DDX3Y PE=1 SV=2	DDX3Y	37.88	23	2	2				105976	99207	197138
O15530	3-phosphoinositide-dependent protein kinase 1 OS=Homo sapiens OX=9606 GN=PDPK1 PE=1 SV=1	PDPK1	10.25	7	2	2	355226			200499	211055	185188
O15533	Tapasin OS=Homo sapiens OX=9606 GN=TAPBP PE=1 SV=2	TAPBP	12.95	4	4	4	1414930	1528080	321939	5676090	5156350	5382180
O43143	ATP-dependent RNA helicase DHX15 OS=Homo sapiens OX=9606 GN=DHX15 PE=1 SV=2	DHX15	16.6	12	12	11	674076	485840	577213	1129110	2085020	937096
O43148	mRNA cap guanine-N7 methyltransferase OS=Homo sapiens OX=9606 GN=RNMT PE=1 SV=1	RNMT	4.62	2	2	2	51334.3			147769	202382	119369
O43149	Zinc finger ZZ-type and EF-hand domain-containing protein 1 OS=Homo sapiens OX=9606 GN=ZZEF1 PE=1 SV=6	ZZEF1	7.16	20	20	20	411048	274310	360112	492874	452073	479015
O43150	Arf-GAP with SH3 domain, ANK repeat and PH domain-containing protein 2 OS=Homo sapiens OX=9606 GN=ASAP2 PE=1 SV=3	ASAP2	15.31	12	9	9	641706	141970	247895	490710	385024	390567
O43156	TELO2-interacting protein 1 homolog OS=Homo sapiens OX=9606 GN=TTI1 PE=1 SV=3	TTI1	5.05	4	4	4	308128	554576	474655	306140	359741	276254
O43157	Plexin-B1 OS=Homo sapiens OX=9606 GN=PLXNB1 PE=1 SV=3	PLXNB1	6.18	11	11	10	248268	314800	379802	347128	287039	151288
O43166	Signal-induced proliferation-associated 1-like protein 1 OS=Homo sapiens OX=9606 GN=SIPA1L1 PE=1 SV=4	SIPA1L1	11.31	18	18	18	659115	1107930	1179310	879347	841328	876296
O43169	Cytochrome b5 type B OS=Homo sapiens OX=9606 GN=CYB5B PE=1 SV=3	CYB5B	21.33	3	3	3	1023320	10978500	6609040	149042	300116	2380120
O43172	U4/U6 small nuclear ribonucleoprotein Prp4 OS=Homo sapiens OX=9606 GN=PRPF4 PE=1 SV=2	PRPF4	5.94	3	3	3		164573	238251	346144	474604	443974
O43175	D-3-phosphoglycerate dehydrogenase OS=Homo sapiens OX=9606 GN=PHGDH PE=1 SV=4	PHGDH	24.2	10	10	10	8812250	10725000	8654290	8571560	10064600	6717150
O43181	NADH dehydrogenase [ubiquinone] iron-sulfur protein 4, mitochondrial OS=Homo sapiens OX=9606 GN=NDUFS4 PE=1 SV=1	NDUFS4	26.29	4	4	4	268303	900458	2113360	594975	476561	483861
O43184	Disintegrin and metalloproteinase domain-containing protein 12 OS=Homo sapiens OX=9606 GN=ADAM12 PE=1 SV=3	ADAM12	2.42	2	2	2	85781.5			190964	98192	97162.5
O43187	Interleukin-1 receptor-associated kinase-like 2 OS=Homo sapiens OX=9606 GN=IRAK2 PE=1 SV=2	IRAK2	1.92	1	1	1				12869.2	23809.9
O43237	Cytoplasmic dynein 1 light intermediate chain 2 OS=Homo sapiens OX=9606 GN=DYNC1LI2 PE=1 SV=1	DYNC1LI2	23.58	9	8	8	2351050	337284	103541	8811410	5756850	3140290
O43242	26S proteasome non-ATPase regulatory subunit 3 OS=Homo sapiens OX=9606 GN=PSMD3 PE=1 SV=2	PSMD3	31.65	20	20	20	4109180	4232900	7378220	6865130	7234620	5483820
O43252	Bifunctional 3'-phosphoadenosine 5'-phosphosulfate synthase 1 OS=Homo sapiens OX=9606 GN=PAPSS1 PE=1 SV=2	PAPSS1	18.59	12	12	12	1092660	759973	1236830	1809350	2219040	1217420
O43264	Centromere/kinetochore protein zw10 homolog OS=Homo sapiens OX=9606 GN=ZW10 PE=1 SV=3	ZW10	15.02	11	11	11	1388880	1517400	1412220	1625500	1668590	1545610
O43278	Kunitz-type protease inhibitor 1 OS=Homo sapiens OX=9606 GN=SPINT1 PE=1 SV=2	SPINT1	1.89	1	1	1				89300.3	70256.6
O43281	Embryonal Fyn-associated substrate OS=Homo sapiens OX=9606 GN=EFS PE=1 SV=1	EFS	3.74	2	2	2	513564	375200	444402	1005840	821236
O43290	U4/U6.U5 tri-snRNP-associated protein 1 OS=Homo sapiens OX=9606 GN=SART1 PE=1 SV=1	SART1	5.38	4	4	4	61769.6			30960.7		83048.3
O43292	Glycosylphosphatidylinositol anchor attachment 1 protein OS=Homo sapiens OX=9606 GN=GPAA1 PE=1 SV=3	GPAA1	6.6	5	5	5	1290350	2374580	3210020	1295830	1381270	1208500
O43293	Death-associated protein kinase 3 OS=Homo sapiens OX=9606 GN=DAPK3 PE=1 SV=1	DAPK3	14.1	6	6	6	913839	905679	1468700	1151170	1017850	885258
O43294	Transforming growth factor beta-1-induced transcript 1 protein OS=Homo sapiens OX=9606 GN=TGFB1I1 PE=1 SV=2	TGFB1I1	21.91	9	9	9	1470440	880596	502546	2569250	2047960	2218820
O43299	AP-5 complex subunit zeta-1 OS=Homo sapiens OX=9606 GN=AP5Z1 PE=1 SV=2	AP5Z1	3.59	3	3	3	57171.8	63675.8	63416.1	228244	255424	129068
O43303	Centriolar coiled-coil protein of 110 kDa OS=Homo sapiens OX=9606 GN=CCP110 PE=1 SV=3	CCP110	1.28	1	1	1	66039.5	137447		77604.4	79213.3	96800.3
O43306	Adenylate cyclase type 6 OS=Homo sapiens OX=9606 GN=ADCY6 PE=1 SV=2	ADCY6	5.39	6	6	6	367795	234581	447219	337831	387846	238683
O43307	Rho guanine nucleotide exchange factor 9 OS=Homo sapiens OX=9606 GN=ARHGEF9 PE=1 SV=3	ARHGEF9	2.33	1	1	1			92411.9	48070.9
O43310	CBP80/20-dependent translation initiation factor OS=Homo sapiens OX=9606 GN=CTIF PE=1 SV=1	CTIF	13.55	8	8	8	318501	242001	297933	444261	374141	480704
O43314	Inositol hexakisphosphate and diphosphoinositol-pentakisphosphate kinase 2 OS=Homo sapiens OX=9606 GN=PPIP5K2 PE=1 SV=3	PPIP5K2	9.73	11	11	11	339786	340859	267204	583250	713116	479697
O43318	Mitogen-activated protein kinase kinase kinase 7 OS=Homo sapiens OX=9606 GN=MAP3K7 PE=1 SV=1	MAP3K7	11.22	6	6	6	127453	282498	319943	132139	103578	154672
O43324	Eukaryotic translation elongation factor 1 epsilon-1 OS=Homo sapiens OX=9606 GN=EEF1E1 PE=1 SV=1	EEF1E1	34.48	6	6	6	487174	3959500	3814690	407439	465441	343455
O43353	Receptor-interacting serine/threonine-protein kinase 2 OS=Homo sapiens OX=9606 GN=RIPK2 PE=1 SV=2	RIPK2	11.67	6	6	6	399725	433045	375563	250311	249212	237491
O43379	WD repeat-containing protein 62 OS=Homo sapiens OX=9606 GN=WDR62 PE=1 SV=4	WDR62	0.79	1	1	1		107096	127545
O43390	Heterogeneous nuclear ribonucleoprotein R OS=Homo sapiens OX=9606 GN=HNRNPR PE=1 SV=1	HNRNPR	18.96	12	10	10	3478950	4553950	3840990	1679300	2186470	2392850
O43395	U4/U6 small nuclear ribonucleoprotein Prp3 OS=Homo sapiens OX=9606 GN=PRPF3 PE=1 SV=2	PRPF3	4.1	2	2	2	122555			228049	180049	263280
O43396	Thioredoxin-like protein 1 OS=Homo sapiens OX=9606 GN=TXNL1 PE=1 SV=3	TXNL1	32.18	6	6	6	1636040	2319070	2706820	1503490	1324240	946167
O43399	Tumor protein D54 OS=Homo sapiens OX=9606 GN=TPD52L2 PE=1 SV=2	TPD52L2	40.29	9	9	9	2099460	46573400	129863000	2141410	841701	1454210
O43402	ER membrane protein complex subunit 8 OS=Homo sapiens OX=9606 GN=EMC8 PE=1 SV=1	EMC8	35.71	6	6	6	580221	2173030	1907280	706825	548336	785416
O43426	Synaptojanin-1 OS=Homo sapiens OX=9606 GN=SYNJ1 PE=1 SV=2	SYNJ1	8.01	11	11	11	407570	690363	704108	324522	303197	254981
O43427	Acidic fibroblast growth factor intracellular-binding protein OS=Homo sapiens OX=9606 GN=FIBP PE=1 SV=3	FIBP	17.03	5	5	5	889443	381432	444058	457069	555247	444818
O43432	Eukaryotic translation initiation factor 4 gamma 3 OS=Homo sapiens OX=9606 GN=EIF4G3 PE=1 SV=2	EIF4G3	17.1	23	20	20	943643	1093230	1027440	994668	1004400	936078
O43447	Peptidyl-prolyl cis-trans isomerase H OS=Homo sapiens OX=9606 GN=PPIH PE=1 SV=1	PPIH	15.82	3	3	3	586862	249070		261230	428979	354218
O43462	Membrane-bound transcription factor site-2 protease OS=Homo sapiens OX=9606 GN=MBTPS2 PE=1 SV=1	MBTPS2	5.01	2	2	2	340890			490392	428019	361084
O43464	Serine protease HTRA2, mitochondrial OS=Homo sapiens OX=9606 GN=HTRA2 PE=1 SV=2	HTRA2	10.48	4	4	4	517115	409335	403207	673339	613063	724747
O43488	Aflatoxin B1 aldehyde reductase member 2 OS=Homo sapiens OX=9606 GN=AKR7A2 PE=1 SV=3	AKR7A2	24.51	7	7	7	3388180	5020700	5763670	1527730	1350310	2030140
O43491	Band 4.1-like protein 2 OS=Homo sapiens OX=9606 GN=EPB41L2 PE=1 SV=1	EPB41L2	21.19	22	22	22	6146940	4388940	6737190	2491490	3036870	3966840
O43493	Trans-Golgi network integral membrane protein 2 OS=Homo sapiens OX=9606 GN=TGOLN2 PE=1 SV=4	TGOLN2	10.07	3	3	3	312468	602592	538158	439895	352213	195176
O43504	Ragulator complex protein LAMTOR5 OS=Homo sapiens OX=9606 GN=LAMTOR5 PE=1 SV=1	LAMTOR5	10.99	1	1	1	99265.1	122248	141703	127765	98051.6	85336.7
O43505	Beta-1,4-glucuronyltransferase 1 OS=Homo sapiens OX=9606 GN=B4GAT1 PE=1 SV=1	B4GAT1	4.82	2	2	2	131012			398763	321311
O43516	WAS/WASL-interacting protein family member 1 OS=Homo sapiens OX=9606 GN=WIPF1 PE=1 SV=3	WIPF1	6.56	3	3	3	990740	1684760	1653750	680933	613802	738734
O43520	Phospholipid-transporting ATPase IC OS=Homo sapiens OX=9606 GN=ATP8B1 PE=1 SV=3	ATP8B1	3.84	5	5	5	146456	64771.3	146616	302386	340655	339174
O43556	Epsilon-sarcoglycan OS=Homo sapiens OX=9606 GN=SGCE PE=1 SV=6	SGCE	21.51	7	7	7	838535	607534	335455	163535	62925.5
O43567	E3 ubiquitin-protein ligase RNF13 OS=Homo sapiens OX=9606 GN=RNF13 PE=1 SV=1	RNF13	2.36	1	1	1				188132	191757	202250
O43570	Carbonic anhydrase 12 OS=Homo sapiens OX=9606 GN=CA12 PE=1 SV=1	CA12	2.54	1	1	1		20738.9	52326.4
O43572	A-kinase anchor protein 10, mitochondrial OS=Homo sapiens OX=9606 GN=AKAP10 PE=1 SV=2	AKAP10	4.53	3	3	3	286725	430735	275189	338285	346197	435162
O43583	Density-regulated protein OS=Homo sapiens OX=9606 GN=DENR PE=1 SV=2	DENR	14.65	2	2	2	522385	249291	253707	426957	394079	597959
O43592	Exportin-T OS=Homo sapiens OX=9606 GN=XPOT PE=1 SV=2	XPOT	12.47	11	11	11	1077320	1191640	2382410	1192710	1187470	1083170
O43598	2'-deoxynucleoside 5'-phosphate N-hydrolase 1 OS=Homo sapiens OX=9606 GN=DNPH1 PE=1 SV=1	DNPH1	8.62	1	1	1		34071.4	973970
O43615	Mitochondrial import inner membrane translocase subunit TIM44 OS=Homo sapiens OX=9606 GN=TIMM44 PE=1 SV=2	TIMM44	25.88	13	13	13	787301	703628	709152	735258	681962	878661
O43617	Trafficking protein particle complex subunit 3 OS=Homo sapiens OX=9606 GN=TRAPPC3 PE=1 SV=1	TRAPPC3	18.89	3	3	3	814161	1201600	1579420	2145520	1777370	1174610
O43633	Charged multivesicular body protein 2a OS=Homo sapiens OX=9606 GN=CHMP2A PE=1 SV=1	CHMP2A	13.06	2	2	2	154558			141904	99110.7	76841.4
O43639	Cytoplasmic protein NCK2 OS=Homo sapiens OX=9606 GN=NCK2 PE=1 SV=2	NCK2	16.05	6	6	6	554248	255842	299704	541151	448767	416474
O43663	Protein regulator of cytokinesis 1 OS=Homo sapiens OX=9606 GN=PRC1 PE=1 SV=2	PRC1	7.42	4	4	4	400211	135565	411952	145677	334223	733040
O43665	Regulator of G-protein signaling 10 OS=Homo sapiens OX=9606 GN=RGS10 PE=1 SV=3	RGS10	29.28	4	4	4	784309	401340	561485	290518	419244	325828
O43670	BUB3-interacting and GLEBS motif-containing protein ZNF207 OS=Homo sapiens OX=9606 GN=ZNF207 PE=1 SV=1	ZNF207	5.23	2	2	2	584705	326616	252886	515599	622560	611990
O43674	NADH dehydrogenase [ubiquinone] 1 beta subcomplex subunit 5, mitochondrial OS=Homo sapiens OX=9606 GN=NDUFB5 PE=1 SV=1	NDUFB5	5.82	1	1	1	495399	1055930	622866	1096030	774771	808406
O43676	NADH dehydrogenase [ubiquinone] 1 beta subcomplex subunit 3 OS=Homo sapiens OX=9606 GN=NDUFB3 PE=1 SV=3	NDUFB3	21.43	2	2	2	3814250	1211910	1459960	3681810	2717970	5001730
O43678	NADH dehydrogenase [ubiquinone] 1 alpha subcomplex subunit 2 OS=Homo sapiens OX=9606 GN=NDUFA2 PE=1 SV=3	NDUFA2	11.11	2	2	2	1114500	344649	636290	1401280	902090	1402920
O43681	ATPase GET3 OS=Homo sapiens OX=9606 GN=GET3 PE=1 SV=2	GET3	24.14	6	6	6	2250550	629757	560389	1646270	1738790	2239270
O43684	Mitotic checkpoint protein BUB3 OS=Homo sapiens OX=9606 GN=BUB3 PE=1 SV=1	BUB3	19.51	5	5	5	925293	826337	1068080	954309	1473030	1158100
O43688	Phospholipid phosphatase 2 OS=Homo sapiens OX=9606 GN=PLPP2 PE=1 SV=1	PLPP2	11.11	3	3	3	274041	110835		1337220	1119230	214860
O43704	Sulfotransferase 1B1 OS=Homo sapiens OX=9606 GN=SULT1B1 PE=1 SV=2	SULT1B1	15.88	5	5	5	327782	238554	322378			2441550
O43707	Alpha-actinin-4 OS=Homo sapiens OX=9606 GN=ACTN4 PE=1 SV=2	ACTN4	60.59	56	56	33	91879600	50675500	67745700	65292800	55564300	41027200
O43708	Maleylacetoacetate isomerase OS=Homo sapiens OX=9606 GN=GSTZ1 PE=1 SV=3	GSTZ1	14.81	3	3	3	127318			255242	180786	305584
O43715	TP53-regulated inhibitor of apoptosis 1 OS=Homo sapiens OX=9606 GN=TRIAP1 PE=1 SV=1	TRIAP1	27.63	2	2	2	159236	315638	290440	183468	116981	157796
O43719	HIV Tat-specific factor 1 OS=Homo sapiens OX=9606 GN=HTATSF1 PE=1 SV=1	HTATSF1	2.38	2	2	2		175063	151732			213899
O43731	ER lumen protein-retaining receptor 3 OS=Homo sapiens OX=9606 GN=KDELR3 PE=1 SV=1	KDELR3	8.88	2	2	2	743020	656827	679293	229036	132787
O43739	Cytohesin-3 OS=Homo sapiens OX=9606 GN=CYTH3 PE=1 SV=2	CYTH3	7.25	3	3	2	730971	289840	278189
O43741	5'-AMP-activated protein kinase subunit beta-2 OS=Homo sapiens OX=9606 GN=PRKAB2 PE=1 SV=1	PRKAB2	14.71	3	3	3	108563	75776.3	53510.2	125742	80457.6	105775
O43747	AP-1 complex subunit gamma-1 OS=Homo sapiens OX=9606 GN=AP1G1 PE=1 SV=5	AP1G1	14.11	10	10	10	3716030	244692	3361350	4572910	3702610	3995800
O43752	Syntaxin-6 OS=Homo sapiens OX=9606 GN=STX6 PE=1 SV=1	STX6	8.63	2	2	2	256782	328753	317243	1053610	1129280	685109
O43759	Synaptogyrin-1 OS=Homo sapiens OX=9606 GN=SYNGR1 PE=1 SV=2	SYNGR1	10.3	2	2	2	1560020	1735290	1372290	4405930	3255910	1427380
O43760	Synaptogyrin-2 OS=Homo sapiens OX=9606 GN=SYNGR2 PE=1 SV=1	SYNGR2	12.5	3	3	3	396806	628059		1560430	1444180	477225
O43761	Synaptogyrin-3 OS=Homo sapiens OX=9606 GN=SYNGR3 PE=1 SV=2	SYNGR3	6.55	1	1	1		24047.9	14706.2	71934.3	53151.7
O43765	Small glutamine-rich tetratricopeptide repeat-containing protein alpha OS=Homo sapiens OX=9606 GN=SGTA PE=1 SV=1	SGTA	18.21	5	5	5	2605410	2680220	1678050	2475090	2445960	1766000
O43768	Alpha-endosulfine OS=Homo sapiens OX=9606 GN=ENSA PE=1 SV=1	ENSA	19.01	2	2	1	929951	1205220	878783	836044	452824	1245470
O43772	Mitochondrial carnitine/acylcarnitine carrier protein OS=Homo sapiens OX=9606 GN=SLC25A20 PE=1 SV=1	SLC25A20	8.64	3	3	3	476505	588853	798438	859210	677720	546599
O43776	Asparagine--tRNA ligase, cytoplasmic OS=Homo sapiens OX=9606 GN=NARS1 PE=1 SV=1	NARS1	18.61	9	9	9	4310500	6366990	5004520	2703190	2945180	2039330
O43795	Unconventional myosin-Ib OS=Homo sapiens OX=9606 GN=MYO1B PE=1 SV=3	MYO1B	33.01	36	36	36	10677300	9220800	10403100	11046000	10664200	6319810
O43805	Microtubule nucleation factor SSNA1 OS=Homo sapiens OX=9606 GN=SSNA1 PE=1 SV=2	SSNA1	9.24	1	1	1	416965			259268	262656	165501
O43808	Peroxisomal membrane protein PMP34 OS=Homo sapiens OX=9606 GN=SLC25A17 PE=1 SV=1	SLC25A17	3.26	1	1	1				233197	297471	195766
O43809	Cleavage and polyadenylation specificity factor subunit 5 OS=Homo sapiens OX=9606 GN=NUDT21 PE=1 SV=1	NUDT21	3.96	1	1	1		673154	289538
O43813	Glutathione S-transferase LANCL1 OS=Homo sapiens OX=9606 GN=LANCL1 PE=1 SV=1	LANCL1	17.04	6	6	6	2603580	1113580	1687610	2135420	2561310	1688620
O43815	Striatin OS=Homo sapiens OX=9606 GN=STRN PE=1 SV=4	STRN	22.44	12	12	12	1175020	1065370	692047	657287	568331	905870
O43818	U3 small nucleolar RNA-interacting protein 2 OS=Homo sapiens OX=9606 GN=RRP9 PE=1 SV=1	RRP9	4.42	2	2	2		220040		371708	374226	447972
O43819	Protein SCO2 homolog, mitochondrial OS=Homo sapiens OX=9606 GN=SCO2 PE=1 SV=3	SCO2	6.77	2	2	2	275176	550011	560650	339732	349328	363797
O43826	Glucose-6-phosphate exchanger SLC37A4 OS=Homo sapiens OX=9606 GN=SLC37A4 PE=1 SV=1	SLC37A4	3.03	1	1	1	224754			569498	533898	480834
O43837	Isocitrate dehydrogenase [NAD] subunit beta, mitochondrial OS=Homo sapiens OX=9606 GN=IDH3B PE=1 SV=2	IDH3B	10.91	4	4	4	527528	208520	499011	852831	835548	1128100
O43847	Nardilysin OS=Homo sapiens OX=9606 GN=NRDC PE=1 SV=3	NRDC	19.81	21	21	21	3244780	2805010	3559870	2446790	2291360	2326370
O43852	Calumenin OS=Homo sapiens OX=9606 GN=CALU PE=1 SV=2	CALU	49.84	16	16	16	67418800	7959300	21190100	93558500	60330400	50676800
O43854	EGF-like repeat and discoidin I-like domain-containing protein 3 OS=Homo sapiens OX=9606 GN=EDIL3 PE=1 SV=1	EDIL3	26.25	12	12	12	2427470	1751430	2192680	14473800	11244300	4617460
O43861	Probable phospholipid-transporting ATPase IIB OS=Homo sapiens OX=9606 GN=ATP9B PE=2 SV=4	ATP9B	8.72	9	6	6	309597	359459	210336	297269	252933	287824
O43865	S-adenosylhomocysteine hydrolase-like protein 1 OS=Homo sapiens OX=9606 GN=AHCYL1 PE=1 SV=2	AHCYL1	26.98	13	13	3	1624230	2287140	2460260	2482640	2743830	1942400
O43896	Kinesin-like protein KIF1C OS=Homo sapiens OX=9606 GN=KIF1C PE=1 SV=3	KIF1C	12.42	13	10	10	430500	459400	348358	405810	382666	628591
O43909	Exostosin-like 3 OS=Homo sapiens OX=9606 GN=EXTL3 PE=1 SV=1	EXTL3	4.35	4	4	4				224960	293035	114526
O43913	Origin recognition complex subunit 5 OS=Homo sapiens OX=9606 GN=ORC5 PE=1 SV=1	ORC5	2.07	1	1	1				43509.3	74377.9	75268.6
O43920	NADH dehydrogenase [ubiquinone] iron-sulfur protein 5 OS=Homo sapiens OX=9606 GN=NDUFS5 PE=1 SV=3	NDUFS5	9.43	1	1	1	320767	607463	635016	208120	109440	213829
O43933	Peroxisomal ATPase PEX1 OS=Homo sapiens OX=9606 GN=PEX1 PE=1 SV=1	PEX1	1.64	2	2	2	78884.9			70081.2	106632	177138
O60216	Double-strand-break repair protein rad21 homolog OS=Homo sapiens OX=9606 GN=RAD21 PE=1 SV=2	RAD21	1.74	1	1	1	32338.8			20408.7	31993.1	40271.5
O60220	Mitochondrial import inner membrane translocase subunit Tim8 A OS=Homo sapiens OX=9606 GN=TIMM8A PE=1 SV=1	TIMM8A	22.68	2	2	2	2525720	874733	763518	5183410	4185330	4524130
O60231	Pre-mRNA-splicing factor ATP-dependent RNA helicase DHX16 OS=Homo sapiens OX=9606 GN=DHX16 PE=1 SV=2	DHX16	2.98	3	2	2				203744	210478	182459
O60232	Protein ZNRD2 OS=Homo sapiens OX=9606 GN=ZNRD2 PE=1 SV=1	ZNRD2	18.09	2	2	2	302809		87997	148202	118876	322431
O60238	BCL2/adenovirus E1B 19 kDa protein-interacting protein 3-like OS=Homo sapiens OX=9606 GN=BNIP3L PE=1 SV=1	BNIP3L	16.44	4	4	4	227997	206707	375832	311887	179467	147345
O60256	Phosphoribosyl pyrophosphate synthase-associated protein 2 OS=Homo sapiens OX=9606 GN=PRPSAP2 PE=1 SV=1	PRPSAP2	23.04	7	7	7	979246	1318740	3551200	840995	727440	828330
O60264	SWI/SNF-related matrix-associated actin-dependent regulator of chromatin subfamily A member 5 OS=Homo sapiens OX=9606 GN=SMARCA5 PE=1 SV=1	SMARCA5	10.17	12	6	6	359007			395779	644883	653096
O60266	Adenylate cyclase type 3 OS=Homo sapiens OX=9606 GN=ADCY3 PE=1 SV=3	ADCY3	3.76	4	4	4	738579	415955	298258	209506	411162	273036
O60271	C-Jun-amino-terminal kinase-interacting protein 4 OS=Homo sapiens OX=9606 GN=SPAG9 PE=1 SV=4	SPAG9	27.02	30	30	30	2635860	3768950	4545740	1639790	1461010	1863380
O60285	NUAK family SNF1-like kinase 1 OS=Homo sapiens OX=9606 GN=NUAK1 PE=1 SV=1	NUAK1	1.51	1	1	1				94521.1	78123.7
O60291	E3 ubiquitin-protein ligase MGRN1 OS=Homo sapiens OX=9606 GN=MGRN1 PE=1 SV=2	MGRN1	8.7	4	4	4	273373	387508	292950	561944	557904	502572
O60292	Signal-induced proliferation-associated 1-like protein 3 OS=Homo sapiens OX=9606 GN=SIPA1L3 PE=1 SV=3	SIPA1L3	7.8	12	11	11	238074	301869	262368	178520	225580	302196
O60303	Katanin-interacting protein OS=Homo sapiens OX=9606 GN=KATNIP PE=1 SV=4	KATNIP	2.04	3	3	3	126008			56900	57791.1	66152.8
O60306	RNA helicase aquarius OS=Homo sapiens OX=9606 GN=AQR PE=1 SV=4	AQR	3.97	5	5	5	91667.9			148763	194443	242504
O60307	Microtubule-associated serine/threonine-protein kinase 3 OS=Homo sapiens OX=9606 GN=MAST3 PE=1 SV=2	MAST3	1.76	2	1	1	94309			44710.3	39039.4	72325.6
O60313	Dynamin-like 120 kDa protein, mitochondrial OS=Homo sapiens OX=9606 GN=OPA1 PE=1 SV=3	OPA1	28.65	24	24	24	1737230	1035180	1410060	1712420	1622220	1977280
O60331	Phosphatidylinositol 4-phosphate 5-kinase type-1 gamma OS=Homo sapiens OX=9606 GN=PIP5K1C PE=1 SV=2	PIP5K1C	16.02	8	8	8	1147270	973742	1366580	1861900	1529650	793710
O60333	Kinesin-like protein KIF1B OS=Homo sapiens OX=9606 GN=KIF1B PE=1 SV=5	KIF1B	11.01	17	17	17	1901520	1610690	1329100	2751990	3056240	3416430
O60336	Mitogen-activated protein kinase-binding protein 1 OS=Homo sapiens OX=9606 GN=MAPKBP1 PE=1 SV=4	MAPKBP1	2.31	3	3	3	157047	135817	159688	84397.6	103092	45461.9
O60337	E3 ubiquitin-protein ligase MARCHF6 OS=Homo sapiens OX=9606 GN=MARCHF6 PE=1 SV=2	MARCHF6	0.99	1	1	1	68443.6			245005	159064	129388
O60341	Lysine-specific histone demethylase 1A OS=Homo sapiens OX=9606 GN=KDM1A PE=1 SV=2	KDM1A	1.29	1	1	1				178738	130640	163492
O60343	TBC1 domain family member 4 OS=Homo sapiens OX=9606 GN=TBC1D4 PE=1 SV=2	TBC1D4	15.95	17	17	17	276495	341408	319009	399558	467270	449783
O60353	Frizzled-6 OS=Homo sapiens OX=9606 GN=FZD6 PE=1 SV=2	FZD6	5.38	4	4	4	199626		546044	470936	197902	296352
O60427	Acyl-CoA (8-3)-desaturase OS=Homo sapiens OX=9606 GN=FADS1 PE=1 SV=3	FADS1	11.71	5	5	5	543340	629830	646248	627943	796837	1091270
O60437	Periplakin OS=Homo sapiens OX=9606 GN=PPL PE=1 SV=4	PPL	0.74	1	1	1	46641	233045
O60443	Gasdermin-E OS=Homo sapiens OX=9606 GN=GSDME PE=1 SV=2	GSDME	12.9	7	7	7	889493	651965	1130330	2228180	2323280	1670420
O60447	Ecotropic viral integration site 5 protein homolog OS=Homo sapiens OX=9606 GN=EVI5 PE=1 SV=3	EVI5	12.1	10	10	10	222626	211876	223357	341757	311193	361225
O60462	Neuropilin-2 OS=Homo sapiens OX=9606 GN=NRP2 PE=1 SV=3	NRP2	5.69	5	5	5			338791	497458	526385
O60476	Mannosyl-oligosaccharide 1,2-alpha-mannosidase IB OS=Homo sapiens OX=9606 GN=MAN1A2 PE=1 SV=1	MAN1A2	5.46	3	3	3	114755			125481	131304	120895
O60488	Long-chain-fatty-acid--CoA ligase 4 OS=Homo sapiens OX=9606 GN=ACSL4 PE=1 SV=2	ACSL4	26.3	15	13	13	7450200	2262140	5077340	5572940	6305230	7217540
O60493	Sorting nexin-3 OS=Homo sapiens OX=9606 GN=SNX3 PE=1 SV=3	SNX3	18.52	5	4	4	10395500	846941	2723640	3341810	2214310	5128020
O60499	Syntaxin-10 OS=Homo sapiens OX=9606 GN=STX10 PE=1 SV=1	STX10	5.62	1	1	1	115983			54810.7	40329.8	61451.2
O60502	Protein O-GlcNAcase OS=Homo sapiens OX=9606 GN=OGA PE=1 SV=2	OGA	12.55	12	12	12	1065840	1169280	922613	2581730	2598870	1828220
O60503	Adenylate cyclase type 9 OS=Homo sapiens OX=9606 GN=ADCY9 PE=1 SV=4	ADCY9	6.8	9	9	9	531813	585090	463914	155526	191914	283299
O60504	Vinexin OS=Homo sapiens OX=9606 GN=SORBS3 PE=1 SV=2	SORBS3	16.24	9	9	9	1932600	1715370	2387490	854785	687699	1196260
O60506	Heterogeneous nuclear ribonucleoprotein Q OS=Homo sapiens OX=9606 GN=SYNCRIP PE=1 SV=2	SYNCRIP	22.63	15	15	15	9085280	22988800	7266390	8440880	7940600	10781700
O60507	Protein-tyrosine sulfotransferase 1 OS=Homo sapiens OX=9606 GN=TPST1 PE=1 SV=1	TPST1	4.59	1	1	1					187244	132245
O60508	Pre-mRNA-processing factor 17 OS=Homo sapiens OX=9606 GN=CDC40 PE=1 SV=1	CDC40	1.73	1	1	1	106935				113084
O60513	Beta-1,4-galactosyltransferase 4 OS=Homo sapiens OX=9606 GN=B4GALT4 PE=1 SV=1	B4GALT4	6.69	2	2	2	344900	267732	349193	334642	338151	242979
O60524	Ribosome quality control complex subunit NEMF OS=Homo sapiens OX=9606 GN=NEMF PE=1 SV=4	NEMF	12.55	13	13	13	718351	527551	620531	819665	897423	688384
O60547	GDP-mannose 4,6 dehydratase OS=Homo sapiens OX=9606 GN=GMDS PE=1 SV=1	GMDS	19.09	6	6	6	544775	338970	414269	359609	407142	433874
O60551	Glycylpeptide N-tetradecanoyltransferase 2 OS=Homo sapiens OX=9606 GN=NMT2 PE=1 SV=1	NMT2	8.43	3	3	3	272920			294850	258149	659929
O60565	Gremlin-1 OS=Homo sapiens OX=9606 GN=GREM1 PE=1 SV=1	GREM1	19.57	3	3	3	137699	497162	607024	414900	506166	84688.2
O60566	Mitotic checkpoint serine/threonine-protein kinase BUB1 beta OS=Homo sapiens OX=9606 GN=BUB1B PE=1 SV=3	BUB1B	2.1	2	2	2	134605	114190	112949		66454.1
O60568	Multifunctional procollagen lysine hydroxylase and glycosyltransferase LH3 OS=Homo sapiens OX=9606 GN=PLOD3 PE=1 SV=1	PLOD3	29.13	20	20	20	12732700	7072450	6361560	15434300	11349000	10594100
O60573	Eukaryotic translation initiation factor 4E type 2 OS=Homo sapiens OX=9606 GN=EIF4E2 PE=1 SV=1	EIF4E2	4.49	1	1	1		316455	290219
O60603	Toll-like receptor 2 OS=Homo sapiens OX=9606 GN=TLR2 PE=1 SV=1	TLR2	6.63	5	5	5	63908.1	102349	97813.8	255221	314014	63907.6
O60610	Protein diaphanous homolog 1 OS=Homo sapiens OX=9606 GN=DIAPH1 PE=1 SV=2	DIAPH1	18.16	20	20	20	3637050	3471800	4607850	1960180	1942000	1933070
O60613	Selenoprotein F OS=Homo sapiens OX=9606 GN=SELENOF PE=1 SV=4	SELENOF	13.33	2	2	2	248290	247455				159626
O60645	Exocyst complex component 3 OS=Homo sapiens OX=9606 GN=EXOC3 PE=1 SV=3	EXOC3	22.55	16	16	16	2252380	1774500	1938390	2831280	2349440	2422810
O60658	High affinity cAMP-specific and IBMX-insensitive 3',5'-cyclic phosphodiesterase 8A OS=Homo sapiens OX=9606 GN=PDE8A PE=1 SV=2	PDE8A	4.34	3	3	3		179981	635399	200992	182260	236226
O60664	Perilipin-3 OS=Homo sapiens OX=9606 GN=PLIN3 PE=1 SV=3	PLIN3	38.71	12	12	12	12963700	9050860	6555020	4520790	1801370	6832490
O60669	Monocarboxylate transporter 2 OS=Homo sapiens OX=9606 GN=SLC16A7 PE=1 SV=2	SLC16A7	4.18	2	2	2	455804	126136	115094		76912.5	178556
O60674	Tyrosine-protein kinase JAK2 OS=Homo sapiens OX=9606 GN=JAK2 PE=1 SV=2	JAK2	10.34	11	11	11	168691	406197	345721	150702	124401	211171
O60678	Protein arginine N-methyltransferase 3 OS=Homo sapiens OX=9606 GN=PRMT3 PE=1 SV=4	PRMT3	19.96	9	9	9	938355	1853060	1534090	923103	1047460	1301810
O60683	Peroxisome biogenesis factor 10 OS=Homo sapiens OX=9606 GN=PEX10 PE=1 SV=1	PEX10	3.68	1	1	1					125136	278267
O60684	Importin subunit alpha-7 OS=Homo sapiens OX=9606 GN=KPNA6 PE=1 SV=1	KPNA6	15.3	7	7	7	6088430	5532580	5382430	4770790	4753110	6035160
O60687	Sushi repeat-containing protein SRPX2 OS=Homo sapiens OX=9606 GN=SRPX2 PE=1 SV=1	SRPX2	19.57	8	8	8	753438	568270	928032	1850270	1242320	13475200
O60701	UDP-glucose 6-dehydrogenase OS=Homo sapiens OX=9606 GN=UGDH PE=1 SV=1	UGDH	40.69	18	18	18	27563900	17437800	14844300	8430300	10319600	22819200
O60704	Protein-tyrosine sulfotransferase 2 OS=Homo sapiens OX=9606 GN=TPST2 PE=1 SV=1	TPST2	3.18	1	1	1		120118	71956.1
O60711	Leupaxin OS=Homo sapiens OX=9606 GN=LPXN PE=1 SV=1	LPXN	18.65	6	6	6	5381110	1244270	1103850	1562990	1098840	1279760
O60716	Catenin delta-1 OS=Homo sapiens OX=9606 GN=CTNND1 PE=1 SV=1	CTNND1	29.44	26	26	26	12087700	13648500	10186500	8231210	8067190	7997900
O60725	Protein-S-isoprenylcysteine O-methyltransferase OS=Homo sapiens OX=9606 GN=ICMT PE=1 SV=1	ICMT	9.15	2	2	2	139461	173120
O60749	Sorting nexin-2 OS=Homo sapiens OX=9606 GN=SNX2 PE=1 SV=2	SNX2	33.53	16	14	14	1428990	1359890	1145400	1490340	1233970	1545690
O60762	Dolichol-phosphate mannosyltransferase subunit 1 OS=Homo sapiens OX=9606 GN=DPM1 PE=1 SV=1	DPM1	33.08	7	7	7	2539700	4848250	3034500	2244970	2021680	1936630
O60763	General vesicular transport factor p115 OS=Homo sapiens OX=9606 GN=USO1 PE=1 SV=2	USO1	18.09	14	14	14	5444820	4570790	6407930	6388710	5695680	5365590
O60779	Thiamine transporter 1 OS=Homo sapiens OX=9606 GN=SLC19A2 PE=1 SV=2	SLC19A2	2.21	1	1	1	25468.8	29451.9	30997.8	88440	60028.9	104020
O60783	28S ribosomal protein S14, mitochondrial OS=Homo sapiens OX=9606 GN=MRPS14 PE=1 SV=1	MRPS14	19.53	3	3	3	332821	38051.2	101662	419739	466967	596628
O60784	Target of Myb1 membrane trafficking protein OS=Homo sapiens OX=9606 GN=TOM1 PE=1 SV=2	TOM1	17.07	7	7	7	1184220	900925	728018	2441610	1544800	1786540
O60814	Histone H2B type 1-K OS=Homo sapiens OX=9606 GN=H2BC12 PE=1 SV=3	H2BC12	16.67	3	2	2	2143560	132058		7832310	20776200	21097100
O60825	6-phosphofructo-2-kinase/fructose-2,6-bisphosphatase 2 OS=Homo sapiens OX=9606 GN=PFKFB2 PE=1 SV=2	PFKFB2	9.7	5	3	3	78862.8	132203	217797	160644	139117	107217
O60826	Coiled-coil domain-containing protein 22 OS=Homo sapiens OX=9606 GN=CCDC22 PE=1 SV=1	CCDC22	24.4	13	13	13	1732150	1299510	2018530	1595670	1598790	1856110
O60831	PRA1 family protein 2 OS=Homo sapiens OX=9606 GN=PRAF2 PE=1 SV=1	PRAF2	12.36	2	2	2	4550110	1155810	2857120	5929280	4830880	4739150
O60832	H/ACA ribonucleoprotein complex subunit DKC1 OS=Homo sapiens OX=9606 GN=DKC1 PE=1 SV=3	DKC1	4.86	2	2	2	208347	568306	504749	192933	270717	338870
O60841	Eukaryotic translation initiation factor 5B OS=Homo sapiens OX=9606 GN=EIF5B PE=1 SV=4	EIF5B	16.8	18	18	18	4456570	4725660	4555590	2547300	3472790	4162070
O60869	Endothelial differentiation-related factor 1 OS=Homo sapiens OX=9606 GN=EDF1 PE=1 SV=1	EDF1	6.76	1	1	1	669094	84655.4	238236	510082	524632	312098
O60879	Protein diaphanous homolog 2 OS=Homo sapiens OX=9606 GN=DIAPH2 PE=1 SV=1	DIAPH2	14.8	14	14	14	1355840	776348	1654080	1730940	1561080	1507820
O60884	DnaJ homolog subfamily A member 2 OS=Homo sapiens OX=9606 GN=DNAJA2 PE=1 SV=1	DNAJA2	18.45	7	7	7	3806490	1884550	1279150	3991020	3451400	3428960
O60885	Bromodomain-containing protein 4 OS=Homo sapiens OX=9606 GN=BRD4 PE=1 SV=2	BRD4	0.59	1	1	1				54389.2	62874	43646.1
O60888	Protein CutA OS=Homo sapiens OX=9606 GN=CUTA PE=1 SV=2	CUTA	15.64	2	2	2	2322260	442160	256581	1292480	883398	1458940
O60890	Oligophrenin-1 OS=Homo sapiens OX=9606 GN=OPHN1 PE=1 SV=1	OPHN1	5.24	4	4	4	244389	159831	769043	306396	287351	238537
O60906	Sphingomyelin phosphodiesterase 2 OS=Homo sapiens OX=9606 GN=SMPD2 PE=1 SV=2	SMPD2	6.62	2	2	2	41351.2	84888.5	32893
O60927	E3 ubiquitin-protein ligase PPP1R11 OS=Homo sapiens OX=9606 GN=PPP1R11 PE=1 SV=1	PPP1R11	19.05	1	1	1	13483.7			47632.3	49097.9	23105.7
O60934	Nibrin OS=Homo sapiens OX=9606 GN=NBN PE=1 SV=1	NBN	1.46	1	1	1	95929.1				223726	146351
O60936	Nucleolar protein 3 OS=Homo sapiens OX=9606 GN=NOL3 PE=1 SV=2	NOL3	9.13	2	2	2	1331540	186751	650363	482439	343576	594170
O60942	mRNA-capping enzyme OS=Homo sapiens OX=9606 GN=RNGTT PE=1 SV=1	RNGTT	1.68	1	1	1	28224.4			18006.3		29056.8
O75027	Iron-sulfur clusters transporter ABCB7, mitochondrial OS=Homo sapiens OX=9606 GN=ABCB7 PE=1 SV=2	ABCB7	11.3	7	7	7	453727	445708	485501	616948	679404	645335
O75044	SLIT-ROBO Rho GTPase-activating protein 2 OS=Homo sapiens OX=9606 GN=SRGAP2 PE=1 SV=3	SRGAP2	17.83	20	19	19	2053280	723732	1367310	2754580	2502650	2185980
O75051	Plexin-A2 OS=Homo sapiens OX=9606 GN=PLXNA2 PE=1 SV=4	PLXNA2	17.53	28	25	22	1590260	968650	1075250	3368720	4115450	1270050
O75054	Immunoglobulin superfamily member 3 OS=Homo sapiens OX=9606 GN=IGSF3 PE=2 SV=3	IGSF3	7.71	8	8	8				248210	284678	16799.7
O75063	Glycosaminoglycan xylosylkinase OS=Homo sapiens OX=9606 GN=FAM20B PE=1 SV=1	FAM20B	4.89	2	2	2	590236	227532	239076	487031	493161	580320
O75077	Disintegrin and metalloproteinase domain-containing protein 23 OS=Homo sapiens OX=9606 GN=ADAM23 PE=1 SV=1	ADAM23	2.76	2	2	2		91028.6	118507	173466
O75083	WD repeat-containing protein 1 OS=Homo sapiens OX=9606 GN=WDR1 PE=1 SV=4	WDR1	48.35	23	23	23	63369800	49948800	31775500	21295200	20968100	32506100
O75084	Frizzled-7 OS=Homo sapiens OX=9606 GN=FZD7 PE=1 SV=2	FZD7	7.67	5	5	3	799348	321445	300653	2692110	2413770	247504
O75094	Slit homolog 3 protein OS=Homo sapiens OX=9606 GN=SLIT3 PE=2 SV=3	SLIT3	2.89	4	4	4	88679.4	129234	142863
O75096	Low-density lipoprotein receptor-related protein 4 OS=Homo sapiens OX=9606 GN=LRP4 PE=1 SV=4	LRP4	0.63	1	1	1				174971	135016
O75110	Probable phospholipid-transporting ATPase IIA OS=Homo sapiens OX=9606 GN=ATP9A PE=1 SV=3	ATP9A	12.23	14	14	14	935718	996789	941667	1363890	1135000	682872
O75113	NEDD4-binding protein 1 OS=Homo sapiens OX=9606 GN=N4BP1 PE=1 SV=4	N4BP1	7.7	6	6	6	821029			694921	719471	496945
O75116	Rho-associated protein kinase 2 OS=Homo sapiens OX=9606 GN=ROCK2 PE=1 SV=4	ROCK2	24.71	37	33	33	2846560	5079290	3447350	1877560	1777750	1390260
O75122	CLIP-associating protein 2 OS=Homo sapiens OX=9606 GN=CLASP2 PE=1 SV=3	CLASP2	16.92	18	18	18	719106	1290100	1382530	645975	642290	713311
O75131	Copine-3 OS=Homo sapiens OX=9606 GN=CPNE3 PE=1 SV=1	CPNE3	21.6	13	13	12	10619500	5034220	7658880	12612600	14469900	7505300
O75143	Autophagy-related protein 13 OS=Homo sapiens OX=9606 GN=ATG13 PE=1 SV=1	ATG13	5.03	3	3	3	96445.4	94204.2	120034	170507	171110	109972
O75146	Huntingtin-interacting protein 1-related protein OS=Homo sapiens OX=9606 GN=HIP1R PE=1 SV=2	HIP1R	20.51	21	19	19	1264390	1585850	1010580	330865	271493	687255
O75147	Obscurin-like protein 1 OS=Homo sapiens OX=9606 GN=OBSL1 PE=1 SV=4	OBSL1	7.12	12	12	12	597469	734297	673896	223583	321993	147782
O75150	E3 ubiquitin-protein ligase BRE1B OS=Homo sapiens OX=9606 GN=RNF40 PE=1 SV=5	RNF40	3.4	3	3	3	70716.4			35466.6	50153.6	45348.4
O75152	Zinc finger CCCH domain-containing protein 11A OS=Homo sapiens OX=9606 GN=ZC3H11A PE=1 SV=3	ZC3H11A	2.59	2	2	2	58513.9	29190.2		40247		57654.6
O75155	Cullin-associated NEDD8-dissociated protein 2 OS=Homo sapiens OX=9606 GN=CAND2 PE=1 SV=3	CAND2	5.5	6	4	4	218716			666928	618365	305099
O75161	Nephrocystin-4 OS=Homo sapiens OX=9606 GN=NPHP4 PE=1 SV=2	NPHP4	1.47	2	2	2		60184.3		65314.1	63647.8	108780
O75165	DnaJ homolog subfamily C member 13 OS=Homo sapiens OX=9606 GN=DNAJC13 PE=1 SV=5	DNAJC13	19.04	42	42	42	2409000	1430170	1466110	2529300	2313030	2907760
O75167	Phosphatase and actin regulator 2 OS=Homo sapiens OX=9606 GN=PHACTR2 PE=1 SV=2	PHACTR2	7.41	4	4	4	51711.5	466947	357486
O75170	Serine/threonine-protein phosphatase 6 regulatory subunit 2 OS=Homo sapiens OX=9606 GN=PPP6R2 PE=1 SV=2	PPP6R2	10.14	8	8	8	326909	553655	489414	235351	165801	235228
O75175	CCR4-NOT transcription complex subunit 3 OS=Homo sapiens OX=9606 GN=CNOT3 PE=1 SV=1	CNOT3	8.5	7	7	7	581659	592642	588295	680842	637606	629128
O75179	Ankyrin repeat domain-containing protein 17 OS=Homo sapiens OX=9606 GN=ANKRD17 PE=1 SV=3	ANKRD17	4.92	12	3	3	90109.4	89464.4	118833	237441	256315	141730
O75190	DnaJ homolog subfamily B member 6 OS=Homo sapiens OX=9606 GN=DNAJB6 PE=1 SV=2	DNAJB6	11.66	3	2	2	376585	387761	379771	1659040	1484730	1076840
O75197	Low-density lipoprotein receptor-related protein 5 OS=Homo sapiens OX=9606 GN=LRP5 PE=1 SV=2	LRP5	2.04	3	3	3			120561	97517.4	75607.6
O75223	Gamma-glutamylcyclotransferase OS=Homo sapiens OX=9606 GN=GGCT PE=1 SV=1	GGCT	22.34	4	4	4	863344	209659	97123.4	962063	812724	1521270
O75251	NADH dehydrogenase [ubiquinone] iron-sulfur protein 7, mitochondrial OS=Homo sapiens OX=9606 GN=NDUFS7 PE=1 SV=3	NDUFS7	12.21	4	4	4	2315050	804607	962859	3502120	3654760	5743320
O75298	Reticulon-2 OS=Homo sapiens OX=9606 GN=RTN2 PE=1 SV=1	RTN2	4.77	2	2	2	311386	491091	256662	158517	166620	163742
O75306	NADH dehydrogenase [ubiquinone] iron-sulfur protein 2, mitochondrial OS=Homo sapiens OX=9606 GN=NDUFS2 PE=1 SV=2	NDUFS2	16.2	7	7	7	1603600	172307	203819	2403170	2387540	3323790
O75312	Zinc finger protein ZPR1 OS=Homo sapiens OX=9606 GN=ZPR1 PE=1 SV=1	ZPR1	20.04	8	8	8	902433	1201590	1024780	1378230	1257430	1101480
O75323	Protein NipSnap homolog 2 OS=Homo sapiens OX=9606 GN=NIPSNAP2 PE=1 SV=1	NIPSNAP2	6.64	2	2	2	208491			894082	599139	734390
O75326	Semaphorin-7A OS=Homo sapiens OX=9606 GN=SEMA7A PE=1 SV=1	SEMA7A	11.41	7	7	7	199016	441802	806528	374930	185128
O75340	Programmed cell death protein 6 OS=Homo sapiens OX=9606 GN=PDCD6 PE=1 SV=1	PDCD6	17.28	3	3	3	2182070	2722350	2632130	4719720		4248600
O75347	Tubulin-specific chaperone A OS=Homo sapiens OX=9606 GN=TBCA PE=1 SV=3	TBCA	50	8	8	8	10010600	8594190	4718390	11126700	7816640	9840490
O75348	V-type proton ATPase subunit G 1 OS=Homo sapiens OX=9606 GN=ATP6V1G1 PE=1 SV=3	ATP6V1G1	28.81	3	3	3	2480000	833234	1121830	7046940	5972330	4548300
O75351	Vacuolar protein sorting-associated protein 4B OS=Homo sapiens OX=9606 GN=VPS4B PE=1 SV=2	VPS4B	23.42	9	8	8	795393	635567	791311	632174	556623	600533
O75354	Ectonucleoside triphosphate diphosphohydrolase 6 OS=Homo sapiens OX=9606 GN=ENTPD6 PE=1 SV=3	ENTPD6	9.92	4	4	4	46101.1	136049	101587	65427.2	129243	103512
O75356	Nucleoside diphosphate phosphatase ENTPD5 OS=Homo sapiens OX=9606 GN=ENTPD5 PE=1 SV=1	ENTPD5	4.67	2	2	2	123496	107680	52506.9	60366.6	42428.9	65246.6
O75365	Protein tyrosine phosphatase type IVA 3 OS=Homo sapiens OX=9606 GN=PTP4A3 PE=1 SV=2	PTP4A3	5.2	1	1	1					396265
O75367	Core histone macro-H2A.1 OS=Homo sapiens OX=9606 GN=MACROH2A1 PE=1 SV=5	MACROH2A1	23.85	6	6	6	1253340	38898.5	374178	1898370	2589390	2373880
O75368	Adapter SH3BGRL OS=Homo sapiens OX=9606 GN=SH3BGRL PE=1 SV=1	SH3BGRL	55.26	6	6	6	5922410	12826000	9907030	7246040	4926570	3079990
O75369	Filamin-B OS=Homo sapiens OX=9606 GN=FLNB PE=1 SV=2	FLNB	37.78	88	81	81	18662100	19084800	13691300	28449500	27290400	30113600
O75379	Vesicle-associated membrane protein 4 OS=Homo sapiens OX=9606 GN=VAMP4 PE=1 SV=2	VAMP4	8.51	1	1	1	46542		112901	52663.1	29974.2	71801.2
O75381	Peroxisomal membrane protein PEX14 OS=Homo sapiens OX=9606 GN=PEX14 PE=1 SV=1	PEX14	14.59	4	4	4	464319	340712	324441	408464	288957	307119
O75382	Tripartite motif-containing protein 3 OS=Homo sapiens OX=9606 GN=TRIM3 PE=1 SV=2	TRIM3	12.77	8	8	8	967241	643186	646975	1192300	1201790	1041450
O75385	Serine/threonine-protein kinase ULK1 OS=Homo sapiens OX=9606 GN=ULK1 PE=1 SV=2	ULK1	1.14	1	1	1		148605		225626	196851	169600
O75387	Large neutral amino acids transporter small subunit 3 OS=Homo sapiens OX=9606 GN=SLC43A1 PE=1 SV=1	SLC43A1	3.22	2	2	2	197688	66028.2	156792		85023.5	70444.4
O75390	Citrate synthase, mitochondrial OS=Homo sapiens OX=9606 GN=CS PE=1 SV=2	CS	20.6	9	9	9	5896740	11115600	13259900	5408350	12361900	13328100
O75396	Vesicle-trafficking protein SEC22b OS=Homo sapiens OX=9606 GN=SEC22B PE=1 SV=5	SEC22B	23.26	5	5	5	719427	7626410	1183550	439309	315433	480748
O75400	Pre-mRNA-processing factor 40 homolog A OS=Homo sapiens OX=9606 GN=PRPF40A PE=1 SV=2	PRPF40A	1.99	2	2	2	333738			405763	495866	617914
O75410	Transforming acidic coiled-coil-containing protein 1 OS=Homo sapiens OX=9606 GN=TACC1 PE=1 SV=2	TACC1	16.15	11	11	11	1567490	1320840	1500170	1298560	934756	1526300
O75414	Nucleoside diphosphate kinase 6 OS=Homo sapiens OX=9606 GN=NME6 PE=1 SV=3	NME6	11.29	2	2	2	228921	207765	232839	325067	365695	365186
O75427	Leucine-rich repeat and calponin homology domain-containing protein 4 OS=Homo sapiens OX=9606 GN=LRCH4 PE=1 SV=2	LRCH4	4.69	4	4	4	425427		150170	580771	664292	492465
O75431	Metaxin-2 OS=Homo sapiens OX=9606 GN=MTX2 PE=1 SV=1	MTX2	20.53	6	6	6	678222	828759	1235030	590447	527680	626921
O75436	Vacuolar protein sorting-associated protein 26A OS=Homo sapiens OX=9606 GN=VPS26A PE=1 SV=2	VPS26A	38.23	11	11	11	8070030	11870800	8778290	8590840	8086880	6655990
O75438	NADH dehydrogenase [ubiquinone] 1 beta subcomplex subunit 1 OS=Homo sapiens OX=9606 GN=NDUFB1 PE=1 SV=1	NDUFB1	18.97	1	1	1	3395580			5851830	3652650	5770960
O75439	Mitochondrial-processing peptidase subunit beta OS=Homo sapiens OX=9606 GN=PMPCB PE=1 SV=2	PMPCB	26.38	13	13	13	1989870	971708	806999	2787950	2588240	3856270
O75449	Katanin p60 ATPase-containing subunit A1 OS=Homo sapiens OX=9606 GN=KATNA1 PE=1 SV=1	KATNA1	2.04	1	1	1				57227.6	63916.6	52267.8
O75475	PC4 and SFRS1-interacting protein OS=Homo sapiens OX=9606 GN=PSIP1 PE=1 SV=1	PSIP1	1.7	1	1	1				196421	201048	179875
O75477	Erlin-1 OS=Homo sapiens OX=9606 GN=ERLIN1 PE=1 SV=2	ERLIN1	21.84	9	7	7	1661420	2664080	1846670	1135060	1395160	1349710
O75487	Glypican-4 OS=Homo sapiens OX=9606 GN=GPC4 PE=1 SV=4	GPC4	2.7	1	1	1				174667	111520
O75489	NADH dehydrogenase [ubiquinone] iron-sulfur protein 3, mitochondrial OS=Homo sapiens OX=9606 GN=NDUFS3 PE=1 SV=1	NDUFS3	24.24	5	5	5	1398390	3490140	1933160	3083160	2815630	4304680
O75494	Serine/arginine-rich splicing factor 10 OS=Homo sapiens OX=9606 GN=SRSF10 PE=1 SV=1	SRSF10	8.4	2	2	2	446507	420988	408391	342886	398881	430298
O75503	Ceroid-lipofuscinosis neuronal protein 5 OS=Homo sapiens OX=9606 GN=CLN5 PE=1 SV=2	CLN5	5.59	2	2	2	350038	174324	102345	777189	585941	506470
O75506	Heat shock factor-binding protein 1 OS=Homo sapiens OX=9606 GN=HSBP1 PE=1 SV=1	HSBP1	14.47	1	1	1		397915	845147	841138	595173
O75508	Claudin-11 OS=Homo sapiens OX=9606 GN=CLDN11 PE=1 SV=2	CLDN11	14.49	2	2	2	3531300	787684	1738480	777673	572898	1065710
O75509	Tumor necrosis factor receptor superfamily member 21 OS=Homo sapiens OX=9606 GN=TNFRSF21 PE=1 SV=1	TNFRSF21	5.5	3	3	3				55005.4	57971.7
O75521	Enoyl-CoA delta isomerase 2 OS=Homo sapiens OX=9606 GN=ECI2 PE=1 SV=4	ECI2	22.08	8	8	8	874594	805853	1012760	809053	879699	1595760
O75531	Barrier-to-autointegration factor OS=Homo sapiens OX=9606 GN=BANF1 PE=1 SV=1	BANF1	40.45	3	3	3	427914	906478	416439	215675	220949	889332
O75533	Splicing factor 3B subunit 1 OS=Homo sapiens OX=9606 GN=SF3B1 PE=1 SV=3	SF3B1	10.58	12	12	12	415457	360449	274817	427815	483515	780591
O75534	Cold shock domain-containing protein E1 OS=Homo sapiens OX=9606 GN=CSDE1 PE=1 SV=2	CSDE1	20.68	14	14	14	1649750	1386660	1971440	1573870	1717060	1855140
O75558	Syntaxin-11 OS=Homo sapiens OX=9606 GN=STX11 PE=1 SV=1	STX11	3.14	1	1	1	44393.7
O75569	Interferon-inducible double-stranded RNA-dependent protein kinase activator A OS=Homo sapiens OX=9606 GN=PRKRA PE=1 SV=1	PRKRA	25.56	7	7	7	2357630	1038190	602896	1440280	1662560	2376070
O75578	Integrin alpha-10 OS=Homo sapiens OX=9606 GN=ITGA10 PE=2 SV=2	ITGA10	13.54	13	13	13	325029	393948	430489	1460340	1363960	400463
O75581	Low-density lipoprotein receptor-related protein 6 OS=Homo sapiens OX=9606 GN=LRP6 PE=1 SV=2	LRP6	1.36	2	1	1		39748.7	33547.2
O75592	E3 ubiquitin-protein ligase MYCBP2 OS=Homo sapiens OX=9606 GN=MYCBP2 PE=1 SV=4	MYCBP2	6.69	27	27	27	235298	354841	305875	267507	236268	277473
O75600	2-amino-3-ketobutyrate coenzyme A ligase, mitochondrial OS=Homo sapiens OX=9606 GN=GCAT PE=1 SV=1	GCAT	5.01	2	2	2				169924	152448	195919
O75607	Nucleoplasmin-3 OS=Homo sapiens OX=9606 GN=NPM3 PE=1 SV=3	NPM3	6.18	1	1	1				165860	138426
O75608	Acyl-protein thioesterase 1 OS=Homo sapiens OX=9606 GN=LYPLA1 PE=1 SV=1	LYPLA1	10.43	2	2	2	4407080	1740130	834754	5109870	4569540	5686780
O75616	GTPase Era, mitochondrial OS=Homo sapiens OX=9606 GN=ERAL1 PE=1 SV=2	ERAL1	9.38	4	4	4		41975	168453	266837	418532	280001
O75643	U5 small nuclear ribonucleoprotein 200 kDa helicase OS=Homo sapiens OX=9606 GN=SNRNP200 PE=1 SV=2	SNRNP200	10.21	21	21	21	366093	730000	828164	583623	896809	778440
O75648	Mitochondrial tRNA-specific 2-thiouridylase 1 OS=Homo sapiens OX=9606 GN=TRMU PE=1 SV=2	TRMU	8.08	3	3	3		226947	106445
O75663	TIP41-like protein OS=Homo sapiens OX=9606 GN=TIPRL PE=1 SV=2	TIPRL	25.37	6	6	6	1869490	1617840	898435	1605760	1531470	1416740
O75674	TOM1-like protein 1 OS=Homo sapiens OX=9606 GN=TOM1L1 PE=1 SV=2	TOM1L1	4.83	2	2	2	537654	1157490	786914	56904.6	86815.9	819389
O75676	Ribosomal protein S6 kinase alpha-4 OS=Homo sapiens OX=9606 GN=RPS6KA4 PE=1 SV=1	RPS6KA4	5.96	4	4	4	112971	235066	204660	66321.3	91318.8	75868.4
O75688	Protein phosphatase 1B OS=Homo sapiens OX=9606 GN=PPM1B PE=1 SV=1	PPM1B	17.33	7	7	7	1575250	357762	1402270	1796220	1824410	1661410
O75691	Small subunit processome component 20 homolog OS=Homo sapiens OX=9606 GN=UTP20 PE=1 SV=3	UTP20	1.15	3	3	3				70331.8	100343	113357
O75694	Nuclear pore complex protein Nup155 OS=Homo sapiens OX=9606 GN=NUP155 PE=1 SV=1	NUP155	10.35	12	12	12	630902	532278	645923	676710	754406	1269810
O75695	Protein XRP2 OS=Homo sapiens OX=9606 GN=RP2 PE=1 SV=4	RP2	10	4	4	4	1887880	955407	542652	3022520	2476570	2482490
O75716	Serine/threonine-protein kinase 16 OS=Homo sapiens OX=9606 GN=STK16 PE=1 SV=4	STK16	5.9	2	2	2		49468
O75717	WD repeat and HMG-box DNA-binding protein 1 OS=Homo sapiens OX=9606 GN=WDHD1 PE=1 SV=1	WDHD1	0.97	1	1	1		463380
O75718	Cartilage-associated protein OS=Homo sapiens OX=9606 GN=CRTAP PE=1 SV=1	CRTAP	30.17	11	11	11	1678270	1262190	4241790	6427010	4446310	4756690
O75746	Electrogenic aspartate/glutamate antiporter SLC25A12, mitochondrial OS=Homo sapiens OX=9606 GN=SLC25A12 PE=1 SV=2	SLC25A12	22.12	14	14	14	1030800	2125860	642375	1394000	1346670	1464500
O75781	Paralemmin-1 OS=Homo sapiens OX=9606 GN=PALM PE=1 SV=2	PALM	2.58	1	1	1					139066	211985
O75787	Renin receptor OS=Homo sapiens OX=9606 GN=ATP6AP2 PE=1 SV=2	ATP6AP2	10.86	3	3	3	1146990	723712	894646	3187950	1876200	2216720
O75808	Calpain-15 OS=Homo sapiens OX=9606 GN=CAPN15 PE=1 SV=1	CAPN15	4.14	4	4	4	120223	211102	153242	116525	154845	145374
O75815	Breast cancer anti-estrogen resistance protein 3 OS=Homo sapiens OX=9606 GN=BCAR3 PE=1 SV=1	BCAR3	12.97	10	10	10	1441360	392403	647587	535771	500133	638439
O75817	Ribonuclease P protein subunit p20 OS=Homo sapiens OX=9606 GN=POP7 PE=1 SV=2	POP7	13.57	1	1	1	26679.6			14553.1	56941.8	106588
O75821	Eukaryotic translation initiation factor 3 subunit G OS=Homo sapiens OX=9606 GN=EIF3G PE=1 SV=2	EIF3G	28.44	8	8	8	2000380	618188	738193	1609990	1402950	960896
O75822	Eukaryotic translation initiation factor 3 subunit J OS=Homo sapiens OX=9606 GN=EIF3J PE=1 SV=2	EIF3J	22.09	6	6	6	2032980	902194	835303	1565460	1072560	2468680
O75828	Carbonyl reductase [NADPH] 3 OS=Homo sapiens OX=9606 GN=CBR3 PE=1 SV=3	CBR3	40.43	9	7	7	1773290	3900140	3369010	344296	317712	314548
O75832	26S proteasome non-ATPase regulatory subunit 10 OS=Homo sapiens OX=9606 GN=PSMD10 PE=1 SV=1	PSMD10	29.65	6	6	6	268478	2383130	1483100	88967.2	92686.5	258588
O75843	AP-1 complex subunit gamma-like 2 OS=Homo sapiens OX=9606 GN=AP1G2 PE=1 SV=1	AP1G2	8.28	6	6	6	201079	109093	111412	690393	920827	480810
O75844	CAAX prenyl protease 1 homolog OS=Homo sapiens OX=9606 GN=ZMPSTE24 PE=1 SV=2	ZMPSTE24	22.74	11	11	11	2135820	640319	1071390	1692960	1307340	1302350
O75864	Protein phosphatase 1 regulatory subunit 37 OS=Homo sapiens OX=9606 GN=PPP1R37 PE=1 SV=4	PPP1R37	5.5	3	3	3	82823.9	253832	263934	111920	120323	74730.9
O75874	Isocitrate dehydrogenase [NADP] cytoplasmic OS=Homo sapiens OX=9606 GN=IDH1 PE=1 SV=2	IDH1	31.16	12	12	12	7556160	7499040	6120080	7051440	6827810	4813570
O75879	Glutamyl-tRNA(Gln) amidotransferase subunit B, mitochondrial OS=Homo sapiens OX=9606 GN=GATB PE=1 SV=1	GATB	6.46	3	3	3	149306		89453	133510	215907	226102
O75880	Protein SCO1 homolog, mitochondrial OS=Homo sapiens OX=9606 GN=SCO1 PE=1 SV=1	SCO1	11.96	3	3	3	247138	58894.7		282524	233744	328728
O75882	Attractin OS=Homo sapiens OX=9606 GN=ATRN PE=1 SV=2	ATRN	4.34	6	6	6	379474	560733	565398	902590	807402	577625
O75884	Serine hydrolase RBBP9 OS=Homo sapiens OX=9606 GN=RBBP9 PE=1 SV=2	RBBP9	9.68	2	2	2	1078100	205867	1722080	830717	748555	767906
O75886	Signal transducing adapter molecule 2 OS=Homo sapiens OX=9606 GN=STAM2 PE=1 SV=1	STAM2	14.67	6	5	5	271524	378210	319048	556637	492595	365835
O75891	Cytosolic 10-formyltetrahydrofolate dehydrogenase OS=Homo sapiens OX=9606 GN=ALDH1L1 PE=1 SV=2	ALDH1L1	4.32	4	1	1					1431600	1148770
O75896	Tumor suppressor candidate 2 OS=Homo sapiens OX=9606 GN=TUSC2 PE=1 SV=3	TUSC2	8.18	1	1	1	107539	402743	218787	116877	159867	97660.7
O75899	Gamma-aminobutyric acid type B receptor subunit 2 OS=Homo sapiens OX=9606 GN=GABBR2 PE=1 SV=1	GABBR2	2.98	3	3	3	128403	222588	155824			121191
O75915	PRA1 family protein 3 OS=Homo sapiens OX=9606 GN=ARL6IP5 PE=1 SV=1	ARL6IP5	5.85	1	1	1	92471	33333500	33007000	168454	100841	70827.6
O75923	Dysferlin OS=Homo sapiens OX=9606 GN=DYSF PE=1 SV=1	DYSF	10.34	18	17	17			768266	2359400	2014140	469272
O75935	Dynactin subunit 3 OS=Homo sapiens OX=9606 GN=DCTN3 PE=1 SV=1	DCTN3	10.75	2	2	2	11577300	4231330	2806410	11122000	11344600	11565700
O75937	DnaJ homolog subfamily C member 8 OS=Homo sapiens OX=9606 GN=DNAJC8 PE=1 SV=2	DNAJC8	20.55	4	4	4	127870	399362	390235	41352.6	49183.5	74436.3
O75955	Flotillin-1 OS=Homo sapiens OX=9606 GN=FLOT1 PE=1 SV=3	FLOT1	32.32	13	13	13	4581310	4398790	3699940	5702290	4160790	3934320
O75962	Triple functional domain protein OS=Homo sapiens OX=9606 GN=TRIO PE=1 SV=2	TRIO	16.34	47	47	39	1447490	1273770	1552850	965891	1031770	1064020
O75970	Multiple PDZ domain protein OS=Homo sapiens OX=9606 GN=MPDZ PE=1 SV=2	MPDZ	13.19	21	21	21	291944	441421	453782	453717	381619	331107
O75976	Carboxypeptidase D OS=Homo sapiens OX=9606 GN=CPD PE=1 SV=2	CPD	14.64	17	17	17	1282080	989942	1031200	5604820	3478810	1639990
O76003	Glutaredoxin-3 OS=Homo sapiens OX=9606 GN=GLRX3 PE=1 SV=2	GLRX3	27.46	8	8	8	2530330	4625920	7262420	2610110	3856760	2582890
O76011	Keratin, type I cuticular Ha4 OS=Homo sapiens OX=9606 GN=KRT34 PE=1 SV=2	KRT34	2.06	1	1	1						183935
O76021	Ribosomal L1 domain-containing protein 1 OS=Homo sapiens OX=9606 GN=RSL1D1 PE=1 SV=3	RSL1D1	9.39	4	4	4	133046	493595	455876	132699	200821	166891
O76024	Wolframin OS=Homo sapiens OX=9606 GN=WFS1 PE=1 SV=2	WFS1	9.89	8	8	8	814390	879231	826083	1031850	808055	671147
O76031	ATP-dependent Clp protease ATP-binding subunit clpX-like, mitochondrial OS=Homo sapiens OX=9606 GN=CLPX PE=1 SV=2	CLPX	18.64	9	9	9	450809	660690	466962	479617	731662	768552
O76054	SEC14-like protein 2 OS=Homo sapiens OX=9606 GN=SEC14L2 PE=1 SV=1	SEC14L2	14.14	5	5	5	3324280	531487	1070320	760960	594464	3140300
O76061	Stanniocalcin-2 OS=Homo sapiens OX=9606 GN=STC2 PE=1 SV=1	STC2	3.97	1	1	1	18483.7			48311	43185.6	30581.2
O76070	Gamma-synuclein OS=Homo sapiens OX=9606 GN=SNCG PE=1 SV=2	SNCG	25.98	2	2	2	178672		249045	222659	82411.9
O76071	Probable cytosolic iron-sulfur protein assembly protein CIAO1 OS=Homo sapiens OX=9606 GN=CIAO1 PE=1 SV=1	CIAO1	11.8	3	3	3	1241260	577406	630837	525607	755290	762359
O76074	cGMP-specific 3',5'-cyclic phosphodiesterase OS=Homo sapiens OX=9606 GN=PDE5A PE=1 SV=2	PDE5A	12.91	10	10	10	160623	226317	265545	111378	92981	256103
O76081	Regulator of G-protein signaling 20 OS=Homo sapiens OX=9606 GN=RGS20 PE=1 SV=4	RGS20	11.6	3	3	3	1122700	791455	990781	567710	750291	615555
O76094	Signal recognition particle subunit SRP72 OS=Homo sapiens OX=9606 GN=SRP72 PE=1 SV=3	SRP72	29.66	20	20	20	2643110	2519300	3708440	2671730	2920640	3020480
O94760	N(G),N(G)-dimethylarginine dimethylaminohydrolase 1 OS=Homo sapiens OX=9606 GN=DDAH1 PE=1 SV=3	DDAH1	38.25	10	10	10	2431120	4628730	2552740	943627	779766	797075
O94763	Unconventional prefoldin RPB5 interactor 1 OS=Homo sapiens OX=9606 GN=URI1 PE=1 SV=3	URI1	9.72	6	6	6	272174	98986.5	106139	144937	144011	199896
O94766	Galactosylgalactosylxylosylprotein 3-beta-glucuronosyltransferase 3 OS=Homo sapiens OX=9606 GN=B3GAT3 PE=1 SV=2	B3GAT3	14.33	5	5	5	410022	512460	3021100	1202890	734504	1126710
O94776	Metastasis-associated protein MTA2 OS=Homo sapiens OX=9606 GN=MTA2 PE=1 SV=1	MTA2	7.04	5	5	5	205975	392406	371736	231746	344698	300349
O94804	Serine/threonine-protein kinase 10 OS=Homo sapiens OX=9606 GN=STK10 PE=1 SV=1	STK10	17.05	15	14	14	3880350	10157500	6810850	5522020	4174120	3331560
O94806	Serine/threonine-protein kinase D3 OS=Homo sapiens OX=9606 GN=PRKD3 PE=1 SV=1	PRKD3	11.01	8	4	4	429692	504555	911937	165748	213265	182072
O94808	Glutamine--fructose-6-phosphate aminotransferase [isomerizing] 2 OS=Homo sapiens OX=9606 GN=GFPT2 PE=1 SV=3	GFPT2	26.98	16	14	14	840026	1009280	2208550	734442	852340	3125780
O94813	Slit homolog 2 protein OS=Homo sapiens OX=9606 GN=SLIT2 PE=1 SV=1	SLIT2	4.71	6	6	6	507656	174365	161940
O94817	Ubiquitin-like protein ATG12 OS=Homo sapiens OX=9606 GN=ATG12 PE=1 SV=1	ATG12	7.14	1	1	1		60896.2	141238
O94818	Nucleolar protein 4 OS=Homo sapiens OX=9606 GN=NOL4 PE=1 SV=2	NOL4	1.41	1	1	1				254994	313041	170840
O94822	E3 ubiquitin-protein ligase listerin OS=Homo sapiens OX=9606 GN=LTN1 PE=1 SV=6	LTN1	7.81	14	14	14	559846	776228	685729	1095400	1324850	776010
O94826	Mitochondrial import receptor subunit TOM70 OS=Homo sapiens OX=9606 GN=TOMM70 PE=1 SV=1	TOMM70	22.37	11	11	11	1385240	1473630	1147700	2458100	1890290	1968840
O94827	Pleckstrin homology domain-containing family G member 5 OS=Homo sapiens OX=9606 GN=PLEKHG5 PE=1 SV=4	PLEKHG5	2.19	2	2	2				135174	138492	45954.9
O94829	Importin-13 OS=Homo sapiens OX=9606 GN=IPO13 PE=1 SV=3	IPO13	7.79	7	7	7	309352	477099	685037	396934	338496	171516
O94830	Phospholipase DDHD2 OS=Homo sapiens OX=9606 GN=DDHD2 PE=1 SV=2	DDHD2	9.99	6	6	6	197842	143674	107821	190298	252389	211513
O94832	Unconventional myosin-Id OS=Homo sapiens OX=9606 GN=MYO1D PE=1 SV=2	MYO1D	27.83	28	28	28	2214560	2159650	2687870	1823850	1823440	931673
O94844	Rho-related BTB domain-containing protein 1 OS=Homo sapiens OX=9606 GN=RHOBTB1 PE=1 SV=2	RHOBTB1	2.87	2	2	2	221795			379476	371763	256427
O94851	[F-actin]-monooxygenase MICAL2 OS=Homo sapiens OX=9606 GN=MICAL2 PE=1 SV=2	MICAL2	5.67	10	10	10	566506	500365	390996	993119	923844	1005760
O94855	Protein transport protein Sec24D OS=Homo sapiens OX=9606 GN=SEC24D PE=1 SV=2	SEC24D	12.4	12	12	12	1312200	609330	396490	2347980	2387280	1562290
O94856	Neurofascin OS=Homo sapiens OX=9606 GN=NFASC PE=1 SV=4	NFASC	11.73	13	13	13	2755450	1428240	1111620
O94868	F-BAR and double SH3 domains protein 2 OS=Homo sapiens OX=9606 GN=FCHSD2 PE=1 SV=3	FCHSD2	4.59	3	3	3	156455	201733	260268	152880	133428	286029
O94874	E3 UFM1-protein ligase 1 OS=Homo sapiens OX=9606 GN=UFL1 PE=1 SV=2	UFL1	19.65	14	14	14	1734900	1726460	1607190	1787920	1683790	2361510
O94875	Sorbin and SH3 domain-containing protein 2 OS=Homo sapiens OX=9606 GN=SORBS2 PE=1 SV=3	SORBS2	7.82	8	8	8				967592	730750
O94876	Transmembrane and coiled-coil domains protein 1 OS=Homo sapiens OX=9606 GN=TMCC1 PE=1 SV=3	TMCC1	1.23	1	1	1				223899	197403	132558
O94885	SAM and SH3 domain-containing protein 1 OS=Homo sapiens OX=9606 GN=SASH1 PE=1 SV=3	SASH1	10.67	12	12	12	1867480	1627510	1177860	992613	972093	896654
O94886	CSC1-like protein 1 OS=Homo sapiens OX=9606 GN=TMEM63A PE=1 SV=3	TMEM63A	4.58	4	4	4	912669	744814	1003660	1174830	1079920	1192540
O94887	FERM, ARHGEF and pleckstrin domain-containing protein 2 OS=Homo sapiens OX=9606 GN=FARP2 PE=1 SV=3	FARP2	6.55	6	6	6	386161	259618	2844550	440944	429578	656412
O94901	SUN domain-containing protein 1 OS=Homo sapiens OX=9606 GN=SUN1 PE=1 SV=4	SUN1	6.5	4	4	4		137025	86219.8	41287.4	32011.6	52032.5
O94905	Erlin-2 OS=Homo sapiens OX=9606 GN=ERLIN2 PE=1 SV=1	ERLIN2	26.55	10	10	8	7396840	8398770	7229120	5720940	4473610	5223360
O94906	Pre-mRNA-processing factor 6 OS=Homo sapiens OX=9606 GN=PRPF6 PE=1 SV=1	PRPF6	11.8	11	11	11	295711	367388	298756	468243	557800	694824
O94907	Dickkopf-related protein 1 OS=Homo sapiens OX=9606 GN=DKK1 PE=1 SV=1	DKK1	16.54	4	4	4	330323	386803	394611	66467.3	150879	280835
O94911	ABC-type organic anion transporter ABCA8 OS=Homo sapiens OX=9606 GN=ABCA8 PE=1 SV=4	ABCA8	3.45	5	5	5	368763	691835	554397			812234
O94915	Protein furry homolog-like OS=Homo sapiens OX=9606 GN=FRYL PE=1 SV=2	FRYL	8.6	25	25	25	1013340	669968	853518	1393980	1393960	972140
O94919	Endonuclease domain-containing 1 protein OS=Homo sapiens OX=9606 GN=ENDOD1 PE=1 SV=2	ENDOD1	13	5	5	5	3014460	13355500	589115	4618590	3180320	1542220
O94921	Cyclin-dependent kinase 14 OS=Homo sapiens OX=9606 GN=CDK14 PE=1 SV=3	CDK14	4.48	2	2	2	253690	318064	203018		210773	195401
O94923	D-glucuronyl C5-epimerase OS=Homo sapiens OX=9606 GN=GLCE PE=1 SV=3	GLCE	6.32	4	4	4	113353		53594.9	264588	262619	192732
O94925	Glutaminase kidney isoform, mitochondrial OS=Homo sapiens OX=9606 GN=GLS PE=1 SV=1	GLS	22.42	12	12	12	1463450	1160490	863656	991583	1143790	1551120
O94927	HAUS augmin-like complex subunit 5 OS=Homo sapiens OX=9606 GN=HAUS5 PE=1 SV=2	HAUS5	9.64	5	5	5	287372	245526	219213	317024	429732	367464
O94929	Actin-binding LIM protein 3 OS=Homo sapiens OX=9606 GN=ABLIM3 PE=1 SV=3	ABLIM3	12.01	8	8	8	450713	1688290	696455	342757	289374	1662150
O94955	Rho-related BTB domain-containing protein 3 OS=Homo sapiens OX=9606 GN=RHOBTB3 PE=1 SV=2	RHOBTB3	8.67	5	5	5	400688		242348	339467	365307	325652
O94964	Protein SOGA1 OS=Homo sapiens OX=9606 GN=SOGA1 PE=1 SV=2	SOGA1	2.39	3	1	1	14498.3	21874.5	86263.6		17378.1
O94966	Ubiquitin carboxyl-terminal hydrolase 19 OS=Homo sapiens OX=9606 GN=USP19 PE=1 SV=2	USP19	3.11	4	4	4	130977	235504	261081	252140	273588	259093
O94967	WD repeat-containing protein 47 OS=Homo sapiens OX=9606 GN=WDR47 PE=1 SV=1	WDR47	6.86	5	5	5	476894	318686	321539	466721	515954	463513
O94973	AP-2 complex subunit alpha-2 OS=Homo sapiens OX=9606 GN=AP2A2 PE=1 SV=2	AP2A2	25.13	23	18	18	3174740	3255220	4112430	2360870	1883990	1899720
O94979	Protein transport protein Sec31A OS=Homo sapiens OX=9606 GN=SEC31A PE=1 SV=3	SEC31A	12.95	15	15	15	5582890	5790520	5321830	7691560	7674080	6395670
O94985	Calsyntenin-1 OS=Homo sapiens OX=9606 GN=CLSTN1 PE=1 SV=1	CLSTN1	1.94	2	2	2	38302.8	79571.2	80501.3	78045	53549.4	61116.6
O95067	G2/mitotic-specific cyclin-B2 OS=Homo sapiens OX=9606 GN=CCNB2 PE=1 SV=1	CCNB2	8.29	3	3	3	234579	157972	165302		171662	133681
O95069	Potassium channel subfamily K member 2 OS=Homo sapiens OX=9606 GN=KCNK2 PE=1 SV=2	KCNK2	2.58	1	1	1			59805.7
O95070	Protein YIF1A OS=Homo sapiens OX=9606 GN=YIF1A PE=1 SV=2	YIF1A	4.1	1	1	1		872653	793874
O95136	Sphingosine 1-phosphate receptor 2 OS=Homo sapiens OX=9606 GN=S1PR2 PE=1 SV=2	S1PR2	9.07	3	3	3	660668	626821	455602	634963	530612	306114
O95139	NADH dehydrogenase [ubiquinone] 1 beta subcomplex subunit 6 OS=Homo sapiens OX=9606 GN=NDUFB6 PE=1 SV=3	NDUFB6	7.81	1	1	1	301394					536631
O95140	Mitofusin-2 OS=Homo sapiens OX=9606 GN=MFN2 PE=1 SV=3	MFN2	26.02	19	19	18	623296	902031	752132	848347	752003	1070090
O95149	Snurportin-1 OS=Homo sapiens OX=9606 GN=SNUPN PE=1 SV=1	SNUPN	8.06	3	3	3	608611	463932	369143	383859	392609	360264
O95155	Ubiquitin conjugation factor E4 B OS=Homo sapiens OX=9606 GN=UBE4B PE=1 SV=1	UBE4B	6.14	7	7	7	426583	372707	714409	676931	794367	394495
O95159	Zinc finger protein-like 1 OS=Homo sapiens OX=9606 GN=ZFPL1 PE=1 SV=2	ZFPL1	4.52	1	1	1				60831.7	70215.5
O95163	Elongator complex protein 1 OS=Homo sapiens OX=9606 GN=ELP1 PE=1 SV=3	ELP1	12.54	14	14	14	1017240	1716140	1613500	1232470	1453510	1221370
O95167	NADH dehydrogenase [ubiquinone] 1 alpha subcomplex subunit 3 OS=Homo sapiens OX=9606 GN=NDUFA3 PE=1 SV=1	NDUFA3	13.1	1	1	1	1388710	2533260	3293410	4184610	2282400	1726110
O95168	NADH dehydrogenase [ubiquinone] 1 beta subcomplex subunit 4 OS=Homo sapiens OX=9606 GN=NDUFB4 PE=1 SV=3	NDUFB4	41.09	4	4	4	5841480	1374000	1763800	5190400	4690730	11786900
O95169	NADH dehydrogenase [ubiquinone] 1 beta subcomplex subunit 8, mitochondrial OS=Homo sapiens OX=9606 GN=NDUFB8 PE=1 SV=1	NDUFB8	19.89	3	3	3	1780880	1053370		2252470	1452660	3521880
O95182	NADH dehydrogenase [ubiquinone] 1 alpha subcomplex subunit 7 OS=Homo sapiens OX=9606 GN=NDUFA7 PE=1 SV=3	NDUFA7	42.48	5	5	5	620504	1514570	697707	852611	560271	875170
O95183	Vesicle-associated membrane protein 5 OS=Homo sapiens OX=9606 GN=VAMP5 PE=1 SV=1	VAMP5	16.38	2	2	2	1269790		391977	224753	210880	155666
O95197	Reticulon-3 OS=Homo sapiens OX=9606 GN=RTN3 PE=1 SV=2	RTN3	1.07	1	1	1	12662100	490349	557137	5988670	4950580	76841
O95202	Mitochondrial proton/calcium exchanger protein OS=Homo sapiens OX=9606 GN=LETM1 PE=1 SV=1	LETM1	18.4	12	12	12	1260900	2182370	2127170	1480830	1201590	2457270
O95208	Epsin-2 OS=Homo sapiens OX=9606 GN=EPN2 PE=1 SV=3	EPN2	9.2	5	5	5	768487	445945	286029	526189	389888	679322
O95210	Starch-binding domain-containing protein 1 OS=Homo sapiens OX=9606 GN=STBD1 PE=1 SV=1	STBD1	9.5	3	3	3	46855.2	180327	237903	174542	170788	349305
O95218	Zinc finger Ran-binding domain-containing protein 2 OS=Homo sapiens OX=9606 GN=ZRANB2 PE=1 SV=2	ZRANB2	6.36	2	2	2		50230.5	70600.5	288708	355504	298098
O95219	Sorting nexin-4 OS=Homo sapiens OX=9606 GN=SNX4 PE=1 SV=1	SNX4	25.56	11	11	11	713155	498256	812432	1190000	1045100	1257790
O95232	Luc7-like protein 3 OS=Homo sapiens OX=9606 GN=LUC7L3 PE=1 SV=2	LUC7L3	6.48	3	3	3		276611	203841		21904.1
O95235	Kinesin-like protein KIF20A OS=Homo sapiens OX=9606 GN=KIF20A PE=1 SV=1	KIF20A	9.89	8	8	8	879944	120163	213353	60366.4	119555	365611
O95239	Chromosome-associated kinesin KIF4A OS=Homo sapiens OX=9606 GN=KIF4A PE=1 SV=3	KIF4A	8.52	9	9	9	264515	368686	345555	95625.4	210655	487193
O95248	Myotubularin-related protein 5 OS=Homo sapiens OX=9606 GN=SBF1 PE=1 SV=4	SBF1	13.76	22	22	22	1409680	924340	547363	1386640	1303210	1347430
O95249	Golgi SNAP receptor complex member 1 OS=Homo sapiens OX=9606 GN=GOSR1 PE=1 SV=1	GOSR1	4	1	1	1	388257	144336	201080	955878	1042910	467546
O95292	Vesicle-associated membrane protein-associated protein B/C OS=Homo sapiens OX=9606 GN=VAPB PE=1 SV=3	VAPB	39.51	8	7	7	2159410	2195310	2798950	1270700	946515	2296220
O95295	SNARE-associated protein Snapin OS=Homo sapiens OX=9606 GN=SNAPIN PE=1 SV=1	SNAPIN	18.38	2	2	2	1066510	2082920	2043320	1002560	958049	874908
O95297	Myelin protein zero-like protein 1 OS=Homo sapiens OX=9606 GN=MPZL1 PE=1 SV=1	MPZL1	21.19	5	5	5	6744780	3867090	5896630	4573050	3872450	4049200
O95299	NADH dehydrogenase [ubiquinone] 1 alpha subcomplex subunit 10, mitochondrial OS=Homo sapiens OX=9606 GN=NDUFA10 PE=1 SV=1	NDUFA10	17.18	7	7	7	2214250	1259220	1555230	3905300	3536990	7387190
O95302	Peptidyl-prolyl cis-trans isomerase FKBP9 OS=Homo sapiens OX=9606 GN=FKBP9 PE=1 SV=2	FKBP9	20.18	11	11	8	9183740	6533840	4299660	11149400	6559700	7457710
O95319	CUGBP Elav-like family member 2 OS=Homo sapiens OX=9606 GN=CELF2 PE=1 SV=1	CELF2	3.94	2	1	1		165771
O95340	Bifunctional 3'-phosphoadenosine 5'-phosphosulfate synthase 2 OS=Homo sapiens OX=9606 GN=PAPSS2 PE=1 SV=2	PAPSS2	27.36	17	17	17	2779590	1954810	2439370	2974310	2785580	10066100
O95347	Structural maintenance of chromosomes protein 2 OS=Homo sapiens OX=9606 GN=SMC2 PE=1 SV=2	SMC2	20.89	24	24	24	1311890	1036840	1013430	508773	747382	1146240
O95352	Ubiquitin-like modifier-activating enzyme ATG7 OS=Homo sapiens OX=9606 GN=ATG7 PE=1 SV=1	ATG7	19.91	12	12	12	1173610	626122	330520	1562640	1748400	1658000
O95359	Transforming acidic coiled-coil-containing protein 2 OS=Homo sapiens OX=9606 GN=TACC2 PE=1 SV=3	TACC2	3.49	9	8	8	256089	818578	1033970	213699	145061	265641
O95361	Tripartite motif-containing protein 16 OS=Homo sapiens OX=9606 GN=TRIM16 PE=1 SV=3	TRIM16	17.2	7	7	7	731970	482468	349822	731397	608569	869362
O95363	Phenylalanine--tRNA ligase, mitochondrial OS=Homo sapiens OX=9606 GN=FARS2 PE=1 SV=1	FARS2	6.65	2	2	2	332577			205427	275961	361815
O95372	Acyl-protein thioesterase 2 OS=Homo sapiens OX=9606 GN=LYPLA2 PE=1 SV=1	LYPLA2	11.26	2	2	2	289184	627336	446345	505130	456499	315615
O95373	Importin-7 OS=Homo sapiens OX=9606 GN=IPO7 PE=1 SV=1	IPO7	19.08	16	16	16	13433400	10075800	14941800	6483000	9327250	7350450
O95376	E3 ubiquitin-protein ligase ARIH2 OS=Homo sapiens OX=9606 GN=ARIH2 PE=1 SV=1	ARIH2	13.18	6	6	6	401243	326541	503773	347269	431573	502659
O95379	Tumor necrosis factor alpha-induced protein 8 OS=Homo sapiens OX=9606 GN=TNFAIP8 PE=1 SV=1	TNFAIP8	4.55	1	1	1	108504			115077	136798	61216.8
O95382	Mitogen-activated protein kinase kinase kinase 6 OS=Homo sapiens OX=9606 GN=MAP3K6 PE=1 SV=3	MAP3K6	3.96	5	5	5	97655.7	139972	114910	151278	180321	335570
O95394	Phosphoacetylglucosamine mutase OS=Homo sapiens OX=9606 GN=PGM3 PE=1 SV=1	PGM3	31.37	15	15	15	2128430	2059300	692245	1969770	1762770	1859430
O95396	Adenylyltransferase and sulfurtransferase MOCS3 OS=Homo sapiens OX=9606 GN=MOCS3 PE=1 SV=1	MOCS3	4.78	2	2	2	179579	373405	360904	210336	204725	148540
O95400	CD2 antigen cytoplasmic tail-binding protein 2 OS=Homo sapiens OX=9606 GN=CD2BP2 PE=1 SV=1	CD2BP2	7.04	2	2	2		252120	178675	235782	226377	241029
O95405	Zinc finger FYVE domain-containing protein 9 OS=Homo sapiens OX=9606 GN=ZFYVE9 PE=1 SV=2	ZFYVE9	1.75	2	2	2	264764	285810	189794	149454	141779	190523
O95407	Tumor necrosis factor receptor superfamily member 6B OS=Homo sapiens OX=9606 GN=TNFRSF6B PE=1 SV=1	TNFRSF6B	11.67	3	3	3				270600	321743	947947
O95425	Supervillin OS=Homo sapiens OX=9606 GN=SVIL PE=1 SV=2	SVIL	12.01	24	24	24	595545	501923	475627	1155770	1203420	721601
O95427	GPI ethanolamine phosphate transferase 1 OS=Homo sapiens OX=9606 GN=PIGN PE=1 SV=1	PIGN	2.36	2	2	2		379705	383980
O95428	Papilin OS=Homo sapiens OX=9606 GN=PAPLN PE=2 SV=4	PAPLN	0.78	1	1	1				206923	189447	206831
O95429	BAG family molecular chaperone regulator 4 OS=Homo sapiens OX=9606 GN=BAG4 PE=1 SV=1	BAG4	2.84	1	1	1	196300			43891.2	53428.1	94686.5
O95433	Activator of 90 kDa heat shock protein ATPase homolog 1 OS=Homo sapiens OX=9606 GN=AHSA1 PE=1 SV=1	AHSA1	20.71	8	8	8	999185	1864430	2366020	1192310	1125600	817744
O95450	A disintegrin and metalloproteinase with thrombospondin motifs 2 OS=Homo sapiens OX=9606 GN=ADAMTS2 PE=2 SV=2	ADAMTS2	5.04	5	5	5	21998.7	15176.1				275978
O95453	Poly(A)-specific ribonuclease PARN OS=Homo sapiens OX=9606 GN=PARN PE=1 SV=1	PARN	4.23	3	3	3	96311.6			122323	174938	166238
O95456	Proteasome assembly chaperone 1 OS=Homo sapiens OX=9606 GN=PSMG1 PE=1 SV=1	PSMG1	25	7	7	7	586737	271088	371563	721113	638137	476689
O95466	Formin-like protein 1 OS=Homo sapiens OX=9606 GN=FMNL1 PE=1 SV=3	FMNL1	5.55	7	4	4				98260	144365	537995
O95470	Sphingosine-1-phosphate lyase 1 OS=Homo sapiens OX=9606 GN=SGPL1 PE=1 SV=3	SGPL1	11.09	5	5	5	218632	469108	359596	390610	394459	563051
O95476	CTD nuclear envelope phosphatase 1 OS=Homo sapiens OX=9606 GN=CTDNEP1 PE=1 SV=2	CTDNEP1	11.89	3	3	3	573348	1581320	2128260	438040	414866	389510
O95477	Phospholipid-transporting ATPase ABCA1 OS=Homo sapiens OX=9606 GN=ABCA1 PE=1 SV=3	ABCA1	13.27	28	28	28	291077	447826	231947	1870230	1646180	1127730
O95479	GDH/6PGL endoplasmic bifunctional protein OS=Homo sapiens OX=9606 GN=H6PD PE=1 SV=2	H6PD	26.8	17	17	17	1647660	925607	1501400	2734880	1801860	3061950
O95486	Protein transport protein Sec24A OS=Homo sapiens OX=9606 GN=SEC24A PE=1 SV=2	SEC24A	11.89	9	8	8	547472	452515	516735	1539650	1812200	1198820
O95487	Protein transport protein Sec24B OS=Homo sapiens OX=9606 GN=SEC24B PE=1 SV=2	SEC24B	6.39	8	8	8	286642	376088	358799	766781	959353	706546
O95490	Adhesion G protein-coupled receptor L2 OS=Homo sapiens OX=9606 GN=ADGRL2 PE=1 SV=2	ADGRL2	6.99	8	8	8	218913		273328	756282	819604	1762770
O95528	Solute carrier family 2, facilitated glucose transporter member 10 OS=Homo sapiens OX=9606 GN=SLC2A10 PE=1 SV=2	SLC2A10	1.85	1	1	1	216633			210583	220830	341375
O95544	NAD kinase OS=Homo sapiens OX=9606 GN=NADK PE=1 SV=1	NADK	2.24	1	1	1	65986.8			245038	241782	199186
O95562	Vesicle transport protein SFT2B OS=Homo sapiens OX=9606 GN=SFT2D2 PE=1 SV=1	SFT2D2	17.5	3	3	3	2005850	2018850	1600340	903867	906251	621449
O95563	Mitochondrial pyruvate carrier 2 OS=Homo sapiens OX=9606 GN=MPC2 PE=1 SV=1	MPC2	14.96	2	2	2	17022.3	105651	85528.6
O95571	Persulfide dioxygenase ETHE1, mitochondrial OS=Homo sapiens OX=9606 GN=ETHE1 PE=1 SV=2	ETHE1	39.76	8	8	8	4431740	5062020	8740910	3691440	3301030	3371280
O95573	Fatty acid CoA ligase Acsl3 OS=Homo sapiens OX=9606 GN=ACSL3 PE=1 SV=3	ACSL3	36.25	20	20	18	10011600	12024500	12281500	11078800	12807300	20384000
O95602	DNA-directed RNA polymerase I subunit RPA1 OS=Homo sapiens OX=9606 GN=POLR1A PE=1 SV=2	POLR1A	0.64	1	1	1				322372	358026	281513
O95630	STAM-binding protein OS=Homo sapiens OX=9606 GN=STAMBP PE=1 SV=1	STAMBP	13.92	5	5	5	160313	404423	653187	233701	231703	208031
O95633	Follistatin-related protein 3 OS=Homo sapiens OX=9606 GN=FSTL3 PE=1 SV=1	FSTL3	11.41	2	2	2	55984.3	37367.4		158709	111279	138084
O95644	Nuclear factor of activated T-cells, cytoplasmic 1 OS=Homo sapiens OX=9606 GN=NFATC1 PE=1 SV=3	NFATC1	1.06	1	1	1		321962		190371	198295	240031
O95671	Probable bifunctional dTTP/UTP pyrophosphatase/methyltransferase protein OS=Homo sapiens OX=9606 GN=ASMTL PE=1 SV=3	ASMTL	15.3	8	8	8	595697	396943	513077	1503840	1456870	1353100
O95674	Phosphatidate cytidylyltransferase 2 OS=Homo sapiens OX=9606 GN=CDS2 PE=1 SV=1	CDS2	5.39	2	2	2	31514.6	49748.1	90588.4	16390.3
O95714	E3 ubiquitin-protein ligase HERC2 OS=Homo sapiens OX=9606 GN=HERC2 PE=1 SV=2	HERC2	6.27	26	26	22	316313	228137	226707	447495	553419	470163
O95716	Ras-related protein Rab-3D OS=Homo sapiens OX=9606 GN=RAB3D PE=1 SV=1	RAB3D	10.05	2	1	1	1289370	1054350	1327180	299221	421628	1077220
O95721	Synaptosomal-associated protein 29 OS=Homo sapiens OX=9606 GN=SNAP29 PE=1 SV=1	SNAP29	34.5	8	8	8	1226100	1380530	1015190	755469	493846	1059160
O95747	Serine/threonine-protein kinase OSR1 OS=Homo sapiens OX=9606 GN=OXSR1 PE=1 SV=1	OXSR1	11.39	5	5	5	3529870	2935400	4650730	1882890	2010540	2044480
O95749	Geranylgeranyl pyrophosphate synthase OS=Homo sapiens OX=9606 GN=GGPS1 PE=1 SV=1	GGPS1	13.67	4	4	4	326829	222149	204956	516563	386375	425097
O95758	Polypyrimidine tract-binding protein 3 OS=Homo sapiens OX=9606 GN=PTBP3 PE=1 SV=2	PTBP3	7.07	4	3	3	354522	215681	448772	196818	250192	343984
O95772	STARD3 N-terminal-like protein OS=Homo sapiens OX=9606 GN=STARD3NL PE=1 SV=1	STARD3NL	8.97	2	2	2	812339	853444	1144770	3316920	2885030	1625450
O95777	U6 snRNA-associated Sm-like protein LSm8 OS=Homo sapiens OX=9606 GN=LSM8 PE=1 SV=3	LSM8	10.42	1	1	1	1372920	406402	1160180	825987	957151	881457
O95782	AP-2 complex subunit alpha-1 OS=Homo sapiens OX=9606 GN=AP2A1 PE=1 SV=3	AP2A1	25.9	25	25	25	12480800	11818200	12922800	12778100	9786040	9358280
O95786	Antiviral innate immune response receptor RIG-I OS=Homo sapiens OX=9606 GN=RIGI PE=1 SV=2	RIGI	24.22	21	21	21	428118	946526	936651	6797240	6863560	4487170
O95793	Double-stranded RNA-binding protein Staufen homolog 1 OS=Homo sapiens OX=9606 GN=STAU1 PE=1 SV=2	STAU1	15.77	9	9	9	1524550	1892860	2031610	1409110	1276080	1172340
O95801	Tetratricopeptide repeat protein 4 OS=Homo sapiens OX=9606 GN=TTC4 PE=1 SV=3	TTC4	13.44	5	5	5	514139	667962	372709	248808	287689	478434
O95807	Transmembrane protein 50A OS=Homo sapiens OX=9606 GN=TMEM50A PE=1 SV=1	TMEM50A	6.37	1	1	1	102591	222748		480791	441242	138879
O95810	Caveolae-associated protein 2 OS=Homo sapiens OX=9606 GN=CAVIN2 PE=1 SV=3	CAVIN2	14.82	6	6	6	466705	686918	904127	564895	334310	5127260
O95816	BAG family molecular chaperone regulator 2 OS=Homo sapiens OX=9606 GN=BAG2 PE=1 SV=1	BAG2	49.29	10	10	10	1885530	4326880	4477490	612981	521987	446490
O95817	BAG family molecular chaperone regulator 3 OS=Homo sapiens OX=9606 GN=BAG3 PE=1 SV=3	BAG3	35.83	15	15	15	309890	851217	611896	399506	298619	409537
O95819	Mitogen-activated protein kinase kinase kinase kinase 4 OS=Homo sapiens OX=9606 GN=MAP4K4 PE=1 SV=2	MAP4K4	18.24	21	21	12	1783930	1444590	1681660	1519890	1745430	2060900
O95822	Malonyl-CoA decarboxylase, mitochondrial OS=Homo sapiens OX=9606 GN=MLYCD PE=1 SV=3	MLYCD	12.58	5	5	5	216822	225897	195164	369837	395812	330321
O95831	Apoptosis-inducing factor 1, mitochondrial OS=Homo sapiens OX=9606 GN=AIFM1 PE=1 SV=1	AIFM1	10.44	5	5	5	586371	700910	1092450	817411	748064	746191
O95834	Echinoderm microtubule-associated protein-like 2 OS=Homo sapiens OX=9606 GN=EML2 PE=1 SV=1	EML2	22.65	14	14	14	1055670	529031	723991	1187920	997249	1545610
O95835	Serine/threonine-protein kinase LATS1 OS=Homo sapiens OX=9606 GN=LATS1 PE=1 SV=1	LATS1	6.55	7	7	7	300574	525737	91877.3	463283	551123	497424
O95837	Guanine nucleotide-binding protein subunit alpha-14 OS=Homo sapiens OX=9606 GN=GNA14 PE=1 SV=1	GNA14	11.83	5	2	2				24591.9	49948.8
O95848	Uridine diphosphate glucose pyrophosphatase NUDT14 OS=Homo sapiens OX=9606 GN=NUDT14 PE=1 SV=2	NUDT14	4.5	1	1	1	175271			610362	495262
O95861	3'(2'),5'-bisphosphate nucleotidase 1 OS=Homo sapiens OX=9606 GN=BPNT1 PE=1 SV=1	BPNT1	39.61	11	11	11	2065800	1905420	1629680	1414420	1197790	1077680
O95864	Acyl-CoA 6-desaturase OS=Homo sapiens OX=9606 GN=FADS2 PE=1 SV=1	FADS2	15.32	6	6	6	429636	225521	192258	689795	815602	671390
O95865	N(G),N(G)-dimethylarginine dimethylaminohydrolase 2 OS=Homo sapiens OX=9606 GN=DDAH2 PE=1 SV=1	DDAH2	30.88	6	6	6	2508660	2628340	601457	1385320	1734640	1305400
O95870	Phosphatidylserine lipase ABHD16A OS=Homo sapiens OX=9606 GN=ABHD16A PE=1 SV=3	ABHD16A	13.44	6	6	6	706652	5804400	1805390	1111560	1155130	1135850
O95881	Thioredoxin domain-containing protein 12 OS=Homo sapiens OX=9606 GN=TXNDC12 PE=1 SV=1	TXNDC12	30.81	4	4	4	602823	1199850	1716250	688357	450371	493896
O95905	Protein ecdysoneless homolog OS=Homo sapiens OX=9606 GN=ECD PE=1 SV=1	ECD	11.18	6	6	6	220039	196035	170431	324327	461408	263883
O95967	EGF-containing fibulin-like extracellular matrix protein 2 OS=Homo sapiens OX=9606 GN=EFEMP2 PE=1 SV=3	EFEMP2	14.22	6	6	6	494066	703060	483285	336185	201229	523463
O95980	Reversion-inducing cysteine-rich protein with Kazal motifs OS=Homo sapiens OX=9606 GN=RECK PE=1 SV=1	RECK	15.45	14	14	14	4600060	3247140	3025900	930294	751973	701004
O95983	Methyl-CpG-binding domain protein 3 OS=Homo sapiens OX=9606 GN=MBD3 PE=1 SV=1	MBD3	3.44	1	1	1				44749	53210	33945.9
O95985	DNA topoisomerase 3-beta-1 OS=Homo sapiens OX=9606 GN=TOP3B PE=1 SV=1	TOP3B	6.5	5	5	5	118269	241801	226554	335844	393016	387855
O95989	Diphosphoinositol polyphosphate phosphohydrolase 1 OS=Homo sapiens OX=9606 GN=NUDT3 PE=1 SV=1	NUDT3	11.05	2	2	2	782899	1600460	1884320	1151510	1166040	1718440
O95999	B-cell lymphoma/leukemia 10 OS=Homo sapiens OX=9606 GN=BCL10 PE=1 SV=1	BCL10	17.17	4	4	4	950375	1164850	949022	464896	454485	539569
O96000	NADH dehydrogenase [ubiquinone] 1 beta subcomplex subunit 10 OS=Homo sapiens OX=9606 GN=NDUFB10 PE=1 SV=3	NDUFB10	51.74	7	7	7	3955160	7713630	6657240	4808090	3756190	5576630
O96005	Putative lipid scramblase CLPTM1 OS=Homo sapiens OX=9606 GN=CLPTM1 PE=1 SV=1	CLPTM1	12.26	9	9	9	2276270	1595900	2187510	2747930	2585230	2507240
O96007	Molybdopterin synthase catalytic subunit OS=Homo sapiens OX=9606 GN=MOCS2 PE=1 SV=1	MOCS2	5.85	2	2	2	247236	396094	401152	122124
O96008	Mitochondrial import receptor subunit TOM40 homolog OS=Homo sapiens OX=9606 GN=TOMM40 PE=1 SV=1	TOMM40	20.22	5	5	5	1821530	1389670	1281700	2534960	2451430	2323470
O96011	Peroxisomal membrane protein 11B OS=Homo sapiens OX=9606 GN=PEX11B PE=1 SV=1	PEX11B	30.5	7	7	7	664282	2011710	2407350	996158	958549	1172210
O96013	Serine/threonine-protein kinase PAK 4 OS=Homo sapiens OX=9606 GN=PAK4 PE=1 SV=1	PAK4	11.84	6	6	6	405408	2527900	1796420	437698	480908	572443
O96019	Actin-like protein 6A OS=Homo sapiens OX=9606 GN=ACTL6A PE=1 SV=1	ACTL6A	17.02	7	7	7	943344	670168	1355140	809745	957244	697855
O96033	Molybdopterin synthase sulfur carrier subunit OS=Homo sapiens OX=9606 GN=MOCS2 PE=1 SV=1	MOCS2	12.5	1	1	1		988622	1048850		27126	74818.7
P00156	Cytochrome b OS=Homo sapiens OX=9606 GN=MT-CYB PE=1 SV=2	MT-CYB	5	2	2	2	184126	419348	470707	660398	431340	321539
P00167	Cytochrome b5 OS=Homo sapiens OX=9606 GN=CYB5A PE=1 SV=2	CYB5A	26.87	3	3	3	3215950	59511.6		1822460	1245160	6266060
P00325	All-trans-retinol dehydrogenase [NAD(+)] ADH1B OS=Homo sapiens OX=9606 GN=ADH1B PE=1 SV=3	ADH1B	11.73	4	4	1	1619470	1888280	2754680
P00338	L-lactate dehydrogenase A chain OS=Homo sapiens OX=9606 GN=LDHA PE=1 SV=2	LDHA	36.75	15	15	15	461168000	387491000	425925000	103662000	93564600	164307000
P00352	Aldehyde dehydrogenase 1A1 OS=Homo sapiens OX=9606 GN=ALDH1A1 PE=1 SV=2	ALDH1A1	10.98	5	5	5	568627	539202	193990
P00367	Glutamate dehydrogenase 1, mitochondrial OS=Homo sapiens OX=9606 GN=GLUD1 PE=1 SV=2	GLUD1	29.39	14	14	14	9738340	9924130	10288000	8752450	8787270	25131200
P00374	Dihydrofolate reductase OS=Homo sapiens OX=9606 GN=DHFR PE=1 SV=2	DHFR	29.95	5	5	5	637262	1794260	2044350		160194	188441
P00387	NADH-cytochrome b5 reductase 3 OS=Homo sapiens OX=9606 GN=CYB5R3 PE=1 SV=3	CYB5R3	41.2	10	10	10	36689800	80930500	115809000	9500490	8553910	48977800
P00390	Glutathione reductase, mitochondrial OS=Homo sapiens OX=9606 GN=GSR PE=1 SV=2	GSR	20.31	9	9	9	1927060	2299930	2214200	2210950	2113920	3146340
P00395	Cytochrome c oxidase subunit 1 OS=Homo sapiens OX=9606 GN=MT-CO1 PE=1 SV=1	MT-CO1	4.29	2	2	2		756684	966981
P00403	Cytochrome c oxidase subunit 2 OS=Homo sapiens OX=9606 GN=MT-CO2 PE=1 SV=1	MT-CO2	8.81	2	2	2	1446690	1415420	2052000	2038010	1716720	769209
P00414	Cytochrome c oxidase subunit 3 OS=Homo sapiens OX=9606 GN=MT-CO3 PE=1 SV=2	MT-CO3	5.36	1	1	1	186371	86357.4	45344.9	363742	472613	557794
P00441	Superoxide dismutase [Cu-Zn] OS=Homo sapiens OX=9606 GN=SOD1 PE=1 SV=2	SOD1	14.29	2	2	2	244030	145011	290582	378679	272186	291663
P00450	Ceruloplasmin OS=Homo sapiens OX=9606 GN=CP PE=1 SV=1	CP	2.82	3	3	3	171174	236858	112912
P00488	Coagulation factor XIII A chain OS=Homo sapiens OX=9606 GN=F13A1 PE=1 SV=5	F13A1	4.78	3	3	3	121806	238130	183758	230524	245222	287416
P00491	Purine nucleoside phosphorylase OS=Homo sapiens OX=9606 GN=PNP PE=1 SV=2	PNP	46.02	11	11	11	5060990	2959260	1813070	2526310	2630490	4743330
P00492	Hypoxanthine-guanine phosphoribosyltransferase OS=Homo sapiens OX=9606 GN=HPRT1 PE=1 SV=2	HPRT1	33.03	6	6	6	2632910	3215490	1832710	1281620	1561230	2794910
P00505	Aspartate aminotransferase, mitochondrial OS=Homo sapiens OX=9606 GN=GOT2 PE=1 SV=3	GOT2	38.37	14	14	14	12438000	6035730	8350720	12725000	11614000	13573200
P00519	Tyrosine-protein kinase ABL1 OS=Homo sapiens OX=9606 GN=ABL1 PE=1 SV=4	ABL1	11.95	10	10	10	143380	380589	175462	127044	100891	99138.6
P00533	Epidermal growth factor receptor OS=Homo sapiens OX=9606 GN=EGFR PE=1 SV=2	EGFR	23.06	26	26	25	5689690	7824830	6752760	2785730	3274520	3805690
P00558	Phosphoglycerate kinase 1 OS=Homo sapiens OX=9606 GN=PGK1 PE=1 SV=3	PGK1	58.03	19	19	19	25679400	20727400	16791700	11295000	10144900	11990000
P00568	Adenylate kinase isoenzyme 1 OS=Homo sapiens OX=9606 GN=AK1 PE=1 SV=3	AK1	38.66	7	6	6	4582080	7718140	6413480	4677890	3250640	3070530
P00734	Prothrombin OS=Homo sapiens OX=9606 GN=F2 PE=1 SV=2	F2	8.04	4	4	4	2710810	4354010	977527	1383230	1451780	743539
P00736	Complement C1r subcomponent OS=Homo sapiens OX=9606 GN=C1R PE=1 SV=2	C1R	6.38	4	4	4	773383	1481140	1455470			4196760
P00738	Haptoglobin OS=Homo sapiens OX=9606 GN=HP PE=1 SV=1	HP	5.42	2	2	0			135565
P00740	Coagulation factor IX OS=Homo sapiens OX=9606 GN=F9 PE=1 SV=2	F9	2.6	1	1	1		706025	571025
P00742	Coagulation factor X OS=Homo sapiens OX=9606 GN=F10 PE=1 SV=2	F10	6.56	3	3	3	2684630	989084	102330	1722960	2428890	862755
P00747	Plasminogen OS=Homo sapiens OX=9606 GN=PLG PE=1 SV=2	PLG	1.11	1	1	1				147404	113731
P00749	Urokinase-type plasminogen activator OS=Homo sapiens OX=9606 GN=PLAU PE=1 SV=3	PLAU	25.52	12	12	12	250130	712256	205248	1801860	1462100	288100
P00750	Tissue-type plasminogen activator OS=Homo sapiens OX=9606 GN=PLAT PE=1 SV=1	PLAT	19.75	11	11	11	1310430	1195570	1214300	891288	501961	949089
P00813	Adenosine deaminase OS=Homo sapiens OX=9606 GN=ADA PE=1 SV=3	ADA	17.91	7	7	7	264993	228098	232561	900064	584115	706163
P00846	ATP synthase subunit a OS=Homo sapiens OX=9606 GN=MT-ATP6 PE=1 SV=1	MT-ATP6	8.41	2	2	2	2683740	3177170	4583770	3523770	4654840	6876770
P00966	Argininosuccinate synthase OS=Homo sapiens OX=9606 GN=ASS1 PE=1 SV=2	ASS1	13.83	5	5	5	2272850	2298710	1614710	50161.1		512859
P00973	2'-5'-oligoadenylate synthase 1 OS=Homo sapiens OX=9606 GN=OAS1 PE=1 SV=4	OAS1	11.5	5	5	5				1033070	1322750	690092
P01008	Antithrombin-III OS=Homo sapiens OX=9606 GN=SERPINC1 PE=1 SV=1	SERPINC1	2.37	1	1	1	209829			475514	274366	229124
P01023	Alpha-2-macroglobulin OS=Homo sapiens OX=9606 GN=A2M PE=1 SV=3	A2M	7.12	10	10	8	178826000	99932400	207054000	6150120	3642390	4548990
P01024	Complement C3 OS=Homo sapiens OX=9606 GN=C3 PE=1 SV=2	C3	4.93	8	8	8	1972100	2009670	1804380	2895460	2391920	1430110
P01031	Complement C5 OS=Homo sapiens OX=9606 GN=C5 PE=1 SV=4	C5	0.6	1	1	1	612030	1280920	1041500	98432.9
P01033	Metalloproteinase inhibitor 1 OS=Homo sapiens OX=9606 GN=TIMP1 PE=1 SV=1	TIMP1	18.84	3	3	3	7660190	2422350	2578870	1890460	963407	9197840
P01034	Cystatin-C OS=Homo sapiens OX=9606 GN=CST3 PE=1 SV=1	CST3	25.34	3	3	3		1815610	1906120
P01036	Cystatin-S OS=Homo sapiens OX=9606 GN=CST4 PE=1 SV=3	CST4	7.8	1	1	0
P01040	Cystatin-A OS=Homo sapiens OX=9606 GN=CSTA PE=1 SV=1	CSTA	12.24	1	1	1	123461
P01111	GTPase NRas OS=Homo sapiens OX=9606 GN=NRAS PE=1 SV=1	NRAS	26.46	6	1	1	2457410	616969	942136	3484670	4205900	3077550
P01112	GTPase HRas OS=Homo sapiens OX=9606 GN=HRAS PE=1 SV=1	HRAS	34.39	7	7	7	7255720	9154430	5660690	3163810	3015190	2807770
P01116	GTPase KRas OS=Homo sapiens OX=9606 GN=KRAS PE=1 SV=1	KRAS	32.28	5	4	4	12656200	17068600	15892700	12044900	13328000	12057100
P01130	Low-density lipoprotein receptor OS=Homo sapiens OX=9606 GN=LDLR PE=1 SV=1	LDLR	11.28	9	9	9	1193050	1249640	1703090	2126580	1287500	4245010
P01137	Transforming growth factor beta-1 proprotein OS=Homo sapiens OX=9606 GN=TGFB1 PE=1 SV=2	TGFB1	7.95	3	3	3	618913	188853	151084	957275	931818	528429
P01344	Insulin-like growth factor II OS=Homo sapiens OX=9606 GN=IGF2 PE=1 SV=1	IGF2	23.89	4	4	4				361300000	185071000	160200000
P01591	Immunoglobulin J chain OS=Homo sapiens OX=9606 GN=JCHAIN PE=1 SV=4	JCHAIN	13.84	2	2	2	1011290		222113	81724.5	125262	57104.3
P01700	Immunoglobulin lambda variable 1-47 OS=Homo sapiens OX=9606 GN=IGLV1-47 PE=1 SV=2	IGLV1-47	11.11	1	1	1
P01780	Immunoglobulin heavy variable 3-7 OS=Homo sapiens OX=9606 GN=IGHV3-7 PE=1 SV=2	IGHV3-7	17.09	2	2	2
P01833	Polymeric immunoglobulin receptor OS=Homo sapiens OX=9606 GN=PIGR PE=1 SV=4	PIGR	4.97	4	4	4
P01876	Immunoglobulin heavy constant alpha 1 OS=Homo sapiens OX=9606 GN=IGHA1 PE=1 SV=2	IGHA1	8.78	2	1	1
P01877	Immunoglobulin heavy constant alpha 2 OS=Homo sapiens OX=9606 GN=IGHA2 PE=1 SV=4	IGHA2	9.12	2	2	2		1377420
P01889	HLA class I histocompatibility antigen, B alpha chain OS=Homo sapiens OX=9606 GN=HLA-B PE=1 SV=3	HLA-B	20.44	6	3	3	93557.2			299075	288827	217878
P01893	Putative HLA class I histocompatibility antigen, alpha chain H OS=Homo sapiens OX=9606 GN=HLA-H PE=5 SV=3	HLA-H	19.61	5	1	1		6140740	4540630
P02100	Hemoglobin subunit epsilon OS=Homo sapiens OX=9606 GN=HBE1 PE=1 SV=2	HBE1	12.93	2	1	1		611841
P02452	Collagen alpha-1(I) chain OS=Homo sapiens OX=9606 GN=COL1A1 PE=1 SV=6	COL1A1	14.48	15	15	15	11236500	9598880	9624100	9203650	2206420	30587400
P02461	Collagen alpha-1(III) chain OS=Homo sapiens OX=9606 GN=COL3A1 PE=1 SV=4	COL3A1	7.03	9	9	9	984924	376155	442908	334029	681025	2622510
P02462	Collagen alpha-1(IV) chain OS=Homo sapiens OX=9606 GN=COL4A1 PE=1 SV=4	COL4A1	4.07	5	5	5	475042	9144.99	37578.2	4035900	4055340	3026420
P02489	Alpha-crystallin A chain OS=Homo sapiens OX=9606 GN=CRYAA PE=1 SV=2	CRYAA	5.78	1	1	1			87778.6
P02511	Alpha-crystallin B chain OS=Homo sapiens OX=9606 GN=CRYAB PE=1 SV=2	CRYAB	29.71	5	5	5	12563400	2927910	3789230
P02533	Keratin, type I cytoskeletal 14 OS=Homo sapiens OX=9606 GN=KRT14 PE=1 SV=4	KRT14	13.35	6	2	2	99742.4	113242	164230	145135	32337.2	115483
P02538	Keratin, type II cytoskeletal 6A OS=Homo sapiens OX=9606 GN=KRT6A PE=1 SV=3	KRT6A	9.93	7	1	1				32818.6		54493.1
P02545	Prelamin-A/C OS=Homo sapiens OX=9606 GN=LMNA PE=1 SV=1	LMNA	37.05	29	29	28	22170400	12270800	8955590	19422300	13789500	21854700
P02649	Apolipoprotein E OS=Homo sapiens OX=9606 GN=APOE PE=1 SV=1	APOE	12.93	5	5	5	95891.7	3333240		1656750	1010180	840807
P02654	Apolipoprotein C-I OS=Homo sapiens OX=9606 GN=APOC1 PE=1 SV=1	APOC1	21.69	2	2	2	104464			275998	147888	219272
P02655	Apolipoprotein C-II OS=Homo sapiens OX=9606 GN=APOC2 PE=1 SV=1	APOC2	8.91	1	1	1	2153280	480374
P02656	Apolipoprotein C-III OS=Homo sapiens OX=9606 GN=APOC3 PE=1 SV=1	APOC3	16.16	1	1	1	20539500	3704130	21562600	5820990	3849210	4463020
P02675	Fibrinogen beta chain OS=Homo sapiens OX=9606 GN=FGB PE=1 SV=2	FGB	2.04	1	1	1				158635	131318	175639
P02679	Fibrinogen gamma chain OS=Homo sapiens OX=9606 GN=FGG PE=1 SV=3	FGG	1.99	1	1	1	247175			186658	137586	283199
P02751	Fibronectin OS=Homo sapiens OX=9606 GN=FN1 PE=1 SV=5	FN1	29.75	60	60	60	114422000	136476000	138624000	652771000	869453000	1002960000
P02753	Retinol-binding protein 4 OS=Homo sapiens OX=9606 GN=RBP4 PE=1 SV=3	RBP4	4.98	1	1	1	73378.2
P02765	Alpha-2-HS-glycoprotein OS=Homo sapiens OX=9606 GN=AHSG PE=1 SV=2	AHSG	3.27	1	1	1	1595380	2826760	3553450	6891030	5389140	1895010
P02768	Albumin OS=Homo sapiens OX=9606 GN=ALB PE=1 SV=2	ALB	7.39	5	5	5	4003170	2142240	2728950	12883600	11411000	5776760
P02771	Alpha-fetoprotein OS=Homo sapiens OX=9606 GN=AFP PE=1 SV=1	AFP	3.12	2	2	2	59990.6			563801	432395	182295
P02786	Transferrin receptor protein 1 OS=Homo sapiens OX=9606 GN=TFRC PE=1 SV=2	TFRC	28.82	19	19	19	18570400	8483300	11676100	5024670	4302560	10510900
P02788	Lactotransferrin OS=Homo sapiens OX=9606 GN=LTF PE=1 SV=6	LTF	16.9	11	11	11	5132090	5490420	5015380	3107830	3663040	2230800
P02792	Ferritin light chain OS=Homo sapiens OX=9606 GN=FTL PE=1 SV=2	FTL	20	4	4	4	100108	141427	578141	2652330	1718200	754618
P02794	Ferritin heavy chain OS=Homo sapiens OX=9606 GN=FTH1 PE=1 SV=2	FTH1	34.97	6	6	6	1377390	1085030	1461940	4243910	3477820	2454820
P03915	NADH-ubiquinone oxidoreductase chain 5 OS=Homo sapiens OX=9606 GN=MT-ND5 PE=1 SV=2	MT-ND5	4.64	2	2	2	194423	381019	321917	247289	214572	291512
P03928	ATP synthase protein 8 OS=Homo sapiens OX=9606 GN=MT-ATP8 PE=1 SV=1	MT-ATP8	48.53	3	3	3	69324.9	2374530	2071240	258397	220345
P03956	Interstitial collagenase OS=Homo sapiens OX=9606 GN=MMP1 PE=1 SV=3	MMP1	24.52	10	10	10	3093800	2035810	3033300	268826	310684
P03973	Antileukoproteinase OS=Homo sapiens OX=9606 GN=SLPI PE=1 SV=2	SLPI	9.09	1	1	1
P04003	C4b-binding protein alpha chain OS=Homo sapiens OX=9606 GN=C4BPA PE=1 SV=2	C4BPA	1.34	1	1	1		375964	817945
P04035	3-hydroxy-3-methylglutaryl-coenzyme A reductase OS=Homo sapiens OX=9606 GN=HMGCR PE=1 SV=1	HMGCR	3.83	3	3	3	100696			186727	189806	74663.1
P04040	Catalase OS=Homo sapiens OX=9606 GN=CAT PE=1 SV=3	CAT	19.17	9	9	9	1193820	917759	943362	1559890	1759130	3335600
P04049	RAF proto-oncogene serine/threonine-protein kinase OS=Homo sapiens OX=9606 GN=RAF1 PE=1 SV=1	RAF1	7.72	5	3	2	525913	552997	436392	642624	741466	714709
P04062	Lysosomal acid glucosylceramidase OS=Homo sapiens OX=9606 GN=GBA1 PE=1 SV=3	GBA1	9.51	5	5	5	2759320	459704	953881	3277010	1840260	1427820
P04066	Tissue alpha-L-fucosidase OS=Homo sapiens OX=9606 GN=FUCA1 PE=1 SV=4	FUCA1	6.65	3	3	3		61571.4	53451.1	1285940	645981	288476
P04075	Fructose-bisphosphate aldolase A OS=Homo sapiens OX=9606 GN=ALDOA PE=1 SV=2	ALDOA	45.6	16	16	16	28065200	129752000	118122000	12216400	13270700	17544700
P04080	Cystatin-B OS=Homo sapiens OX=9606 GN=CSTB PE=1 SV=2	CSTB	42.86	3	3	3	26758400	10151100	8751550	7881420	6279370	17507700
P04083	Annexin A1 OS=Homo sapiens OX=9606 GN=ANXA1 PE=1 SV=2	ANXA1	40.75	13	13	13	136238000	96087900	65327700	90485200	96838100	82195300
P04114	Apolipoprotein B-100 OS=Homo sapiens OX=9606 GN=APOB PE=1 SV=2	APOB	2.02	9	9	9	2070730	2797480	4053680	11356600	5375280	2910400
P04150	Glucocorticoid receptor OS=Homo sapiens OX=9606 GN=NR3C1 PE=1 SV=1	NR3C1	1.16	1	1	1						115221
P04156	Major prion protein OS=Homo sapiens OX=9606 GN=PRNP PE=1 SV=1	PRNP	10.28	3	3	3	2458130	463182	523294	1858210	1165270	1013350
P04179	Superoxide dismutase [Mn], mitochondrial OS=Homo sapiens OX=9606 GN=SOD2 PE=1 SV=3	SOD2	21.62	4	4	4	6720120	390281	10826700	5007560	1262770	11045100
P04180	Phosphatidylcholine-sterol acyltransferase OS=Homo sapiens OX=9606 GN=LCAT PE=1 SV=1	LCAT	2.5	1	1	1		177291	120405
P04181	Ornithine aminotransferase, mitochondrial OS=Homo sapiens OX=9606 GN=OAT PE=1 SV=1	OAT	31.44	11	11	11	1772180	1642950	2552910	1228560	1682020	1953350
P04183	Thymidine kinase, cytosolic OS=Homo sapiens OX=9606 GN=TK1 PE=1 SV=2	TK1	33.76	7	7	7	1043680	946672	1220820	252551	425406	624330
P04216	Thy-1 membrane glycoprotein OS=Homo sapiens OX=9606 GN=THY1 PE=1 SV=2	THY1	24.84	4	4	4	88489700	75596600	20751400	19527000	16948300	29221800
P04264	Keratin, type II cytoskeletal 1 OS=Homo sapiens OX=9606 GN=KRT1 PE=1 SV=6	KRT1	24.38	19	19	19	2435610	2565320	1608380	5018480	1214530	3584330
P04406	Glyceraldehyde-3-phosphate dehydrogenase OS=Homo sapiens OX=9606 GN=GAPDH PE=1 SV=3	GAPDH	47.16	13	13	13	16212100	20038900	12303600	11337400	16513200	14284400
P04424	Argininosuccinate lyase OS=Homo sapiens OX=9606 GN=ASL PE=1 SV=4	ASL	25.65	11	11	11	1767590	1232740	1889310	1439860	1374240	1571010
P04439	HLA class I histocompatibility antigen, A alpha chain OS=Homo sapiens OX=9606 GN=HLA-A PE=1 SV=2	HLA-A	27.4	9	9	5	6822830	1411110	2863890	35935800	39790500	21244300
P04626	Receptor tyrosine-protein kinase erbB-2 OS=Homo sapiens OX=9606 GN=ERBB2 PE=1 SV=1	ERBB2	5.74	7	6	6	386466	524573	923564	595200	597407	364125
P04632	Calpain small subunit 1 OS=Homo sapiens OX=9606 GN=CAPNS1 PE=1 SV=1	CAPNS1	17.16	4	4	4	65030400	5454750	3589090	10610700	35715800	28152300
P04792	Heat shock protein beta-1 OS=Homo sapiens OX=9606 GN=HSPB1 PE=1 SV=2	HSPB1	54.15	9	9	9	63633200	46755800	54915400	19134100	13679000	28089600
P04818	Thymidylate synthase OS=Homo sapiens OX=9606 GN=TYMS PE=1 SV=3	TYMS	22.68	6	6	6	1190630	134026	102898	87643.7	252004	218787
P04843	Dolichyl-diphosphooligosaccharide--protein glycosyltransferase subunit 1 OS=Homo sapiens OX=9606 GN=RPN1 PE=1 SV=1	RPN1	33.77	21	21	21	18423600	12673500	19032800	15202700	13372400	14180200
P04844	Dolichyl-diphosphooligosaccharide--protein glycosyltransferase subunit 2 OS=Homo sapiens OX=9606 GN=RPN2 PE=1 SV=3	RPN2	16.8	7	7	7	11918100	9189790	5189120	13416100	11182400	8981270
P04899	Guanine nucleotide-binding protein G(i) subunit alpha-2 OS=Homo sapiens OX=9606 GN=GNAI2 PE=1 SV=3	GNAI2	41.69	13	13	13	24448300	34575300	36743700	49308900	54219500	24089100
P04920	Anion exchange protein 2 OS=Homo sapiens OX=9606 GN=SLC4A2 PE=1 SV=4	SLC4A2	5.16	5	5	5	267256	726371	799239	80229.2	50930.8
P05023	Sodium/potassium-transporting ATPase subunit alpha-1 OS=Homo sapiens OX=9606 GN=ATP1A1 PE=1 SV=1	ATP1A1	34.41	33	33	29	55524200	40464400	38571200	38639800	41531000	36399500
P05026	Sodium/potassium-transporting ATPase subunit beta-1 OS=Homo sapiens OX=9606 GN=ATP1B1 PE=1 SV=1	ATP1B1	18.81	6	6	6	855363	377312	880367	1825680	2277360	1172640
P05067	Amyloid-beta precursor protein OS=Homo sapiens OX=9606 GN=APP PE=1 SV=3	APP	16.88	9	9	9	581759	725499	467133	1158670	683893	962336
P05090	Apolipoprotein D OS=Homo sapiens OX=9606 GN=APOD PE=1 SV=1	APOD	5.82	1	1	1		124877	103567
P05091	Aldehyde dehydrogenase, mitochondrial OS=Homo sapiens OX=9606 GN=ALDH2 PE=1 SV=2	ALDH2	13.15	6	6	6	2348790	2575500	2598540	3444990	3067400	4198170
P05106	Integrin beta-3 OS=Homo sapiens OX=9606 GN=ITGB3 PE=1 SV=2	ITGB3	14.47	11	11	11	2308580	1785670	3236540	3077490	2254910	1209140
P05114	Non-histone chromosomal protein HMG-14 OS=Homo sapiens OX=9606 GN=HMGN1 PE=1 SV=3	HMGN1	13	1	1	1	15378.6			53313.9	41795.9	19043.3
P05120	Plasminogen activator inhibitor 2 OS=Homo sapiens OX=9606 GN=SERPINB2 PE=1 SV=2	SERPINB2	18.8	7	7	7	664595	706969	670631	338185	698458	627301
P05121	Plasminogen activator inhibitor 1 OS=Homo sapiens OX=9606 GN=SERPINE1 PE=1 SV=1	SERPINE1	17.41	7	7	7	2764050	350445	365197	10467600	5397990	7790180
P05141	ADP/ATP translocase 2 OS=Homo sapiens OX=9606 GN=SLC25A5 PE=1 SV=7	SLC25A5	28.86	10	10	10	51225100	20633900	6263830	36376800	51853200	126173000
P05155	Plasma protease C1 inhibitor OS=Homo sapiens OX=9606 GN=SERPING1 PE=1 SV=2	SERPING1	7.4	3	3	3	323035	188608	183101	233581	183029	175262
P05161	Ubiquitin-like protein ISG15 OS=Homo sapiens OX=9606 GN=ISG15 PE=1 SV=5	ISG15	25.45	4	4	4	1734790	673827	603351	15302400	23204300	10726000
P05165	Propionyl-CoA carboxylase alpha chain, mitochondrial OS=Homo sapiens OX=9606 GN=PCCA PE=1 SV=4	PCCA	18.82	12	12	12	478322	177729	298840	1234600	1220140	1600100
P05166	Propionyl-CoA carboxylase beta chain, mitochondrial OS=Homo sapiens OX=9606 GN=PCCB PE=1 SV=3	PCCB	13.36	7	7	7	449492	960956	829782	960511	935272	958334
P05186	Alkaline phosphatase, tissue-nonspecific isozyme OS=Homo sapiens OX=9606 GN=ALPL PE=1 SV=4	ALPL	11.07	5	5	5	20904.7	1734720	2220250	271562	152763
P05198	Eukaryotic translation initiation factor 2 subunit 1 OS=Homo sapiens OX=9606 GN=EIF2S1 PE=1 SV=3	EIF2S1	31.43	12	12	12	5890110	7310450	6122280	5678540	5501180	7229330
P05362	Intercellular adhesion molecule 1 OS=Homo sapiens OX=9606 GN=ICAM1 PE=1 SV=2	ICAM1	18.23	11	11	11	766428	430377	486663	12565300	10089600	4023540
P05387	60S acidic ribosomal protein P2 OS=Homo sapiens OX=9606 GN=RPLP2 PE=1 SV=1	RPLP2	42.61	5	5	5	43333600	40945000	32491200	76833500	58769400	108592000
P05388	60S acidic ribosomal protein P0 OS=Homo sapiens OX=9606 GN=RPLP0 PE=1 SV=1	RPLP0	18.3	5	5	5	21727100	4814460	3628120	15437200	16391000	26888200
P05413	Fatty acid-binding protein, heart OS=Homo sapiens OX=9606 GN=FABP3 PE=1 SV=4	FABP3	25.56	4	4	4	3756430	5922400	1841350	2085590	1563500	1957010
P05452	Tetranectin OS=Homo sapiens OX=9606 GN=CLEC3B PE=1 SV=3	CLEC3B	15.84	3	3	3	203179	247332	277245	68676.6	90824.1	62954.2
P05455	Lupus La protein OS=Homo sapiens OX=9606 GN=SSB PE=1 SV=2	SSB	27.21	11	11	11	962735	1143780	1254480	2204240	2352920	1891030
P05546	Heparin cofactor 2 OS=Homo sapiens OX=9606 GN=SERPIND1 PE=1 SV=3	SERPIND1	2.4	1	1	1	243933			71808.1	60791.7
P05556	Integrin beta-1 OS=Homo sapiens OX=9606 GN=ITGB1 PE=1 SV=2	ITGB1	25.81	23	23	23	58320100	50263100	53732400	45498700	46336000	47347500
P05783	Keratin, type I cytoskeletal 18 OS=Homo sapiens OX=9606 GN=KRT18 PE=1 SV=2	KRT18	27.21	13	12	12				20798300	15773500	14134400
P05787	Keratin, type II cytoskeletal 8 OS=Homo sapiens OX=9606 GN=KRT8 PE=1 SV=7	KRT8	34.99	21	18	18				33338800	19046200	10798600
P05997	Collagen alpha-2(V) chain OS=Homo sapiens OX=9606 GN=COL5A2 PE=1 SV=3	COL5A2	5.27	7	7	7	527999	1434190	1627900	2200040	4817750	6376200
P06132	Uroporphyrinogen decarboxylase OS=Homo sapiens OX=9606 GN=UROD PE=1 SV=2	UROD	13.9	5	5	5	3757300	4551180	4019460	2072810	1880020	1947030
P06241	Tyrosine-protein kinase Fyn OS=Homo sapiens OX=9606 GN=FYN PE=1 SV=3	FYN	20.11	10	8	8	369612	817803	361624	463222	428914	483420
P06276	Cholinesterase OS=Homo sapiens OX=9606 GN=BCHE PE=1 SV=1	BCHE	3.49	2	2	2	57444.1	121880	127247	168167	152437
P06280	Alpha-galactosidase A OS=Homo sapiens OX=9606 GN=GLA PE=1 SV=1	GLA	11.19	5	5	5	298337	337729	406982	369243	267173	294628
P06396	Gelsolin OS=Homo sapiens OX=9606 GN=GSN PE=1 SV=1	GSN	21.48	16	16	16	48783100	33650900	44379600	70770000	57105100	16061700
P06400	Retinoblastoma-associated protein OS=Homo sapiens OX=9606 GN=RB1 PE=1 SV=2	RB1	2.26	2	2	2	131961	392427	338711	181817	180620	192073
P06454	Prothymosin alpha OS=Homo sapiens OX=9606 GN=PTMA PE=1 SV=2	PTMA	9.91	2	2	2	149800	1128340	288288	48459.9	87209.5
P06493	Cyclin-dependent kinase 1 OS=Homo sapiens OX=9606 GN=CDK1 PE=1 SV=3	CDK1	32.32	8	7	7	426171	669319	384886	186800	230998	347982
P06576	ATP synthase subunit beta, mitochondrial OS=Homo sapiens OX=9606 GN=ATP5F1B PE=1 SV=3	ATP5F1B	25.9	10	10	10	39610400	12332500	17910600	44007800	41978700	53122700
P06703	Protein S100-A6 OS=Homo sapiens OX=9606 GN=S100A6 PE=1 SV=1	S100A6	35.56	3	3	3	1294800	461427	231291			148850
P06730	Eukaryotic translation initiation factor 4E OS=Homo sapiens OX=9606 GN=EIF4E PE=1 SV=2	EIF4E	17.51	4	4	4	738965	6097990	8247060	562174	636707	541980
P06731	Carcinoembryonic antigen-related cell adhesion molecule 5 OS=Homo sapiens OX=9606 GN=CEACAM5 PE=1 SV=4	CEACAM5	1.28	1	1	1				244852	291964	186567
P06733	Alpha-enolase OS=Homo sapiens OX=9606 GN=ENO1 PE=1 SV=2	ENO1	46.08	19	19	16	44970200	61593500	44303600	10349000	12159200	29585100
P06737	Glycogen phosphorylase, liver form OS=Homo sapiens OX=9606 GN=PYGL PE=1 SV=4	PYGL	22.2	17	16	16	1868410	3574170	2466100	1917830	1725390	2374980
P06744	Glucose-6-phosphate isomerase OS=Homo sapiens OX=9606 GN=GPI PE=1 SV=4	GPI	19	9	9	9	18575600	3236880	4478300	16942000	13748900	15559900
P06748	Nucleophosmin OS=Homo sapiens OX=9606 GN=NPM1 PE=1 SV=2	NPM1	7.14	2	2	2	2983240	293411	197081	3161180	3353500	5221640
P06753	Tropomyosin alpha-3 chain OS=Homo sapiens OX=9606 GN=TPM3 PE=1 SV=2	TPM3	42.81	14	5	5	73144900	23951300	35117300	62151600	54432200	36036900
P06756	Integrin alpha-V OS=Homo sapiens OX=9606 GN=ITGAV PE=1 SV=2	ITGAV	21.18	22	22	22	21660800	14214400	16087600	23144000	20689100	17399700
P06858	Lipoprotein lipase OS=Homo sapiens OX=9606 GN=LPL PE=1 SV=1	LPL	2.11	1	1	1				88231.4	76884.6
P06865	Beta-hexosaminidase subunit alpha OS=Homo sapiens OX=9606 GN=HEXA PE=1 SV=2	HEXA	16.64	8	8	8	1197830	702101	733122	2264480	1307510	1712470
P06899	Histone H2B type 1-J OS=Homo sapiens OX=9606 GN=H2BC11 PE=1 SV=3	H2BC11	16.67	3	3	1	595254	551219	372251	2807850	8362400	5826010
P07093	Glia-derived nexin OS=Homo sapiens OX=9606 GN=SERPINE2 PE=1 SV=1	SERPINE2	26.38	10	10	10	7478200	6325250	4569450	632977	541256	675653
P07099	Epoxide hydrolase 1 OS=Homo sapiens OX=9606 GN=EPHX1 PE=1 SV=1	EPHX1	30.77	11	11	11	5370760	5100760	4482610	2276700	1739790	4231340
P07108	Acyl-CoA-binding protein OS=Homo sapiens OX=9606 GN=DBI PE=1 SV=2	DBI	54.02	5	5	5	6719210	1500010	2803290	4858730	3486930	3727190
P07195	L-lactate dehydrogenase B chain OS=Homo sapiens OX=9606 GN=LDHB PE=1 SV=2	LDHB	23.65	8	7	7	28753300	27636700	23224800	25661100	24647600	20056800
P07196	Neurofilament light polypeptide OS=Homo sapiens OX=9606 GN=NEFL PE=1 SV=3	NEFL	8.66	5	4	3				446839	394937	103555
P07203	Glutathione peroxidase 1 OS=Homo sapiens OX=9606 GN=GPX1 PE=1 SV=4	GPX1	39.41	8	8	8	12332300	3422290	4722530	11743400	12359800	15595200
P07225	Vitamin K-dependent protein S OS=Homo sapiens OX=9606 GN=PROS1 PE=1 SV=1	PROS1	1.63	1	1	1		82597.2	88843
P07237	Protein disulfide-isomerase OS=Homo sapiens OX=9606 GN=P4HB PE=1 SV=3	P4HB	36.61	19	19	19	61991500	64391700	70308200	72835400	46802900	65639800
P07305	Histone H1.0 OS=Homo sapiens OX=9606 GN=H1-0 PE=1 SV=3	H1-0	5.15	1	1	1	100731			75420.3	100875	114024
P07339	Cathepsin D OS=Homo sapiens OX=9606 GN=CTSD PE=1 SV=1	CTSD	19.17	6	6	6	1459210	547695	14900600	2225880	1107690	3291650
P07355	Annexin A2 OS=Homo sapiens OX=9606 GN=ANXA2 PE=1 SV=2	ANXA2	59.59	22	22	5	345485000	138789000	135322000	249186000	280889000	221163000
P07358	Complement component C8 beta chain OS=Homo sapiens OX=9606 GN=C8B PE=1 SV=3	C8B	1.86	1	1	1	160161	134768		245902	162663	118777
P07384	Calpain-1 catalytic subunit OS=Homo sapiens OX=9606 GN=CAPN1 PE=1 SV=1	CAPN1	23.95	18	18	18	27010200	13677800	10396000	24690800	22781600	16901400
P07437	Tubulin beta chain OS=Homo sapiens OX=9606 GN=TUBB PE=1 SV=2	TUBB	50.45	22	3	3	89678200	135107000	112212000	130239000	176938000	156068000
P07585	Decorin OS=Homo sapiens OX=9606 GN=DCN PE=1 SV=1	DCN	16.43	6	6	6	2794640	4538270	6003500			624163
P07602	Prosaposin OS=Homo sapiens OX=9606 GN=PSAP PE=1 SV=2	PSAP	16.79	9	9	9	1914890	2085080	3294260	3106290	1752360	1287780
P07686	Beta-hexosaminidase subunit beta OS=Homo sapiens OX=9606 GN=HEXB PE=1 SV=4	HEXB	25.9	14	14	14	4910250	3705670	3398230	4564450	3336290	3489530
P07711	Procathepsin L OS=Homo sapiens OX=9606 GN=CTSL PE=1 SV=2	CTSL	13.21	4	4	3	1762820	1190250	874493			1253690
P07737	Profilin-1 OS=Homo sapiens OX=9606 GN=PFN1 PE=1 SV=2	PFN1	69.29	10	10	10	108900000	112761000	98102900	58655500	55832400	66960500
P07738	Bisphosphoglycerate mutase OS=Homo sapiens OX=9606 GN=BPGM PE=1 SV=2	BPGM	18.92	5	5	5	372782	348654	915363	375989	317695	299224
P07741	Adenine phosphoribosyltransferase OS=Homo sapiens OX=9606 GN=APRT PE=1 SV=2	APRT	5.56	1	1	1	4035310	12828400	6607840	4861790	3571410	5710800
P07814	Bifunctional glutamate/proline--tRNA ligase OS=Homo sapiens OX=9606 GN=EPRS1 PE=1 SV=5	EPRS1	19.97	28	28	28	3582170	6466790	3597020	4108520	4022470	4062390
P07858	Cathepsin B OS=Homo sapiens OX=9606 GN=CTSB PE=1 SV=3	CTSB	34.81	10	10	10	30423400	16418300	10257500	33695800	15451400	26669700
P07900	Heat shock protein HSP 90-alpha OS=Homo sapiens OX=9606 GN=HSP90AA1 PE=1 SV=5	HSP90AA1	35.52	29	17	12	57472400	38679400	31859600	54177100	60682900	41522000
P07902	Galactose-1-phosphate uridylyltransferase OS=Homo sapiens OX=9606 GN=GALT PE=1 SV=3	GALT	9.76	3	3	3	317202	73007.2	65501.9	428071	388899	345638
P07910	Heterogeneous nuclear ribonucleoproteins C1/C2 OS=Homo sapiens OX=9606 GN=HNRNPC PE=1 SV=4	HNRNPC	22.55	6	6	6	2247380	3112790	3007600	4002050	4522070	5836100
P07919	Cytochrome b-c1 complex subunit 6, mitochondrial OS=Homo sapiens OX=9606 GN=UQCRH PE=1 SV=2	UQCRH	38.46	3	3	3	1388830	2227860	2996440	3104430	1784950	3498780
P07942	Laminin subunit beta-1 OS=Homo sapiens OX=9606 GN=LAMB1 PE=1 SV=2	LAMB1	13.61	25	25	25	3261330	2228230	2299380	7255960	6158990	10228600
P07947	Tyrosine-protein kinase Yes OS=Homo sapiens OX=9606 GN=YES1 PE=1 SV=3	YES1	14.73	8	3	3	6848150	4601060	1967840	3571070	3364100	6340160
P07948	Tyrosine-protein kinase Lyn OS=Homo sapiens OX=9606 GN=LYN PE=1 SV=3	LYN	12.89	7	7	7	181519	134323	157015	520623	722929	375145
P07951	Tropomyosin beta chain OS=Homo sapiens OX=9606 GN=TPM2 PE=1 SV=1	TPM2	40.85	14	6	6	3930630	1688970	2010480	4874530	3163190	1612890
P07954	Fumarate hydratase, mitochondrial OS=Homo sapiens OX=9606 GN=FH PE=1 SV=3	FH	16.27	6	6	6	4255150	5861060	5534260	5894590	5582800	5528920
P07996	Thrombospondin-1 OS=Homo sapiens OX=9606 GN=THBS1 PE=1 SV=2	THBS1	22.14	23	23	23	8537050	15941100	10506200	11657600	10177400	2649130
P08069	Insulin-like growth factor 1 receptor OS=Homo sapiens OX=9606 GN=IGF1R PE=1 SV=1	IGF1R	9.14	12	12	10	586692	837332	717239	520951	552643	216345
P08123	Collagen alpha-2(I) chain OS=Homo sapiens OX=9606 GN=COL1A2 PE=1 SV=7	COL1A2	16.69	18	18	18	8094710	5135130	2527930	5874620	4090520	29498400
P08133	Annexin A6 OS=Homo sapiens OX=9606 GN=ANXA6 PE=1 SV=3	ANXA6	51.86	37	37	37	54786000	14353500	21111100	98888200	109007000	46895300
P08134	Rho-related GTP-binding protein RhoC OS=Homo sapiens OX=9606 GN=RHOC PE=1 SV=1	RHOC	36.79	8	2	2	49346.5	27070600	47493500
P08174	Complement decay-accelerating factor OS=Homo sapiens OX=9606 GN=CD55 PE=1 SV=4	CD55	10.5	5	5	5	1782490	355659	828204	1533690	1216590	1696250
P08195	4F2 cell-surface antigen heavy chain OS=Homo sapiens OX=9606 GN=SLC3A2 PE=1 SV=3	SLC3A2	21.75	12	12	12	9494350	6050810	6098480	30691500	26017800	20940000
P08236	Beta-glucuronidase OS=Homo sapiens OX=9606 GN=GUSB PE=1 SV=2	GUSB	2.61	2	2	2	251293			238847	184636	360024
P08237	ATP-dependent 6-phosphofructokinase, muscle type OS=Homo sapiens OX=9606 GN=PFKM PE=1 SV=2	PFKM	21.41	14	13	13	3095030	1481890	2442890	3770000	4552920	4650680
P08238	Heat shock protein HSP 90-beta OS=Homo sapiens OX=9606 GN=HSP90AB1 PE=1 SV=4	HSP90AB1	45.44	33	33	11	157273000	114699000	99695400	170729000	183495000	144162000
P08240	Signal recognition particle receptor subunit alpha OS=Homo sapiens OX=9606 GN=SRPRA PE=1 SV=2	SRPRA	14.42	9	9	9	1052630	2114260	3555690	2142830	2082080	1816920
P08243	Asparagine synthetase [glutamine-hydrolyzing] OS=Homo sapiens OX=9606 GN=ASNS PE=1 SV=4	ASNS	11.23	6	6	6	1107720	780707	1115690	788988	1383400	1368160
P08253	72 kDa type IV collagenase OS=Homo sapiens OX=9606 GN=MMP2 PE=1 SV=2	MMP2	15	9	9	9	807562	934234	1650420	1129240	920983	408512
P08397	Porphobilinogen deaminase OS=Homo sapiens OX=9606 GN=HMBS PE=1 SV=2	HMBS	13.3	4	4	4		186742	330382		59931.3
P08473	Neprilysin OS=Homo sapiens OX=9606 GN=MME PE=1 SV=2	MME	31.87	22	22	22	68125800	14886600	19183200	24759700	21449800	19040600
P08559	Pyruvate dehydrogenase E1 component subunit alpha, somatic form, mitochondrial OS=Homo sapiens OX=9606 GN=PDHA1 PE=1 SV=3	PDHA1	15.13	6	6	6	1717950	251731	1995710	3403470	3105540	4233930
P08572	Collagen alpha-2(IV) chain OS=Homo sapiens OX=9606 GN=COL4A2 PE=1 SV=4	COL4A2	5.43	8	8	8	1595430	1354190	997150	7930360	10316400	6234040
P08574	Cytochrome c1, heme protein, mitochondrial OS=Homo sapiens OX=9606 GN=CYC1 PE=1 SV=3	CYC1	9.85	3	3	3	271743	1332440	1453510	680464	580958	386138
P08579	U2 small nuclear ribonucleoprotein B'' OS=Homo sapiens OX=9606 GN=SNRPB2 PE=1 SV=1	SNRPB2	9.33	2	2	2	70786.4	166474	135769		75576.4	98092.6
P08581	Hepatocyte growth factor receptor OS=Homo sapiens OX=9606 GN=MET PE=1 SV=4	MET	0.79	1	1	1		115359
P08582	Melanotransferrin OS=Homo sapiens OX=9606 GN=MELTF PE=1 SV=2	MELTF	14.77	10	10	10	160992	473187	505702	847493	600976	1796630
P08590	Myosin light chain 3 OS=Homo sapiens OX=9606 GN=MYL3 PE=1 SV=3	MYL3	11.79	2	2	2	17808400	4621220	16580000	75258200	51810800	1521270
P08603	Complement factor H OS=Homo sapiens OX=9606 GN=CFH PE=1 SV=4	CFH	2.52	3	3	3	34116.3			105473	88019.8	289539
P08621	U1 small nuclear ribonucleoprotein 70 kDa OS=Homo sapiens OX=9606 GN=SNRNP70 PE=1 SV=2	SNRNP70	9.15	5	5	5	251288	361508	200964	380553	464444	441893
P08648	Integrin alpha-5 OS=Homo sapiens OX=9606 GN=ITGA5 PE=1 SV=2	ITGA5	17.64	16	16	16	27975100	15112500	16616300	16345900	15375100	28476500
P08651	Nuclear factor 1 C-type OS=Homo sapiens OX=9606 GN=NFIC PE=1 SV=2	NFIC	6.5	3	2	2		89475.9	65796.5	56652.2	41034.9	129646
P08670	Vimentin OS=Homo sapiens OX=9606 GN=VIM PE=1 SV=4	VIM	57.3	31	31	26	777074000	373253000	367154000	566701000	400724000	607002000
P08697	Alpha-2-antiplasmin OS=Homo sapiens OX=9606 GN=SERPINF2 PE=1 SV=3	SERPINF2	2.24	1	1	1	2647610	2923970	1832620	1461480	1165110	1159870
P08708	40S ribosomal protein S17 OS=Homo sapiens OX=9606 GN=RPS17 PE=1 SV=2	RPS17	23.7	5	5	5	1507360	6653980	16328500	12968400	15200100	7267170
P08727	Keratin, type I cytoskeletal 19 OS=Homo sapiens OX=9606 GN=KRT19 PE=1 SV=4	KRT19	33.75	16	16	15	2680380	3126010	2856280	64038300	32454300	8145720
P08729	Keratin, type II cytoskeletal 7 OS=Homo sapiens OX=9606 GN=KRT7 PE=1 SV=5	KRT7	22.6	10	9	9	262719	245672	363770	99528.5	118243
P08754	Guanine nucleotide-binding protein G(i) subunit alpha-3 OS=Homo sapiens OX=9606 GN=GNAI3 PE=1 SV=3	GNAI3	30.23	9	5	5	782401	1913400	903126	668537	673261	631481
P08758	Annexin A5 OS=Homo sapiens OX=9606 GN=ANXA5 PE=1 SV=2	ANXA5	38.12	13	13	13	99423100	180849000	116937000	89828600	112090000	99832100
P08779	Keratin, type I cytoskeletal 16 OS=Homo sapiens OX=9606 GN=KRT16 PE=1 SV=4	KRT16	14.16	6	1	1				99472.1		182833
P08842	Steryl-sulfatase OS=Homo sapiens OX=9606 GN=STS PE=1 SV=2	STS	7.03	4	4	4	317196	743370	654680	69826.3		132223
P08865	40S ribosomal protein SA OS=Homo sapiens OX=9606 GN=RPSA PE=1 SV=4	RPSA	31.86	7	7	7	52132700	20020300	43823300	29621600	31520300	42955100
P08962	CD63 antigen OS=Homo sapiens OX=9606 GN=CD63 PE=1 SV=2	CD63	8.4	3	3	3	81007500	17251500	19014900	58360200	49258500	39912600
P09012	U1 small nuclear ribonucleoprotein A OS=Homo sapiens OX=9606 GN=SNRPA PE=1 SV=3	SNRPA	9.93	2	2	2	168309			339367	398310	599071
P09038	Fibroblast growth factor 2 OS=Homo sapiens OX=9606 GN=FGF2 PE=1 SV=3	FGF2	10.42	4	4	4	181358	260129	204113	1127250	642166	694080
P09104	Gamma-enolase OS=Homo sapiens OX=9606 GN=ENO2 PE=1 SV=3	ENO2	17.51	6	3	3	1068100	1166360	877445	1313560	1219470	1199680
P09110	3-ketoacyl-CoA thiolase, peroxisomal OS=Homo sapiens OX=9606 GN=ACAA1 PE=1 SV=2	ACAA1	15.57	5	5	5	557502	461386	428717	610560	893156	1451000
P09132	Signal recognition particle 19 kDa protein OS=Homo sapiens OX=9606 GN=SRP19 PE=1 SV=3	SRP19	17.36	2	2	2		105800	75023.9			181579
P09211	Glutathione S-transferase P OS=Homo sapiens OX=9606 GN=GSTP1 PE=1 SV=2	GSTP1	31.9	5	5	5	4707920	44999300	16005500	14254400	11377800	7239790
P09382	Galectin-1 OS=Homo sapiens OX=9606 GN=LGALS1 PE=1 SV=2	LGALS1	54.07	7	7	7	57702000	30665000	14856800	36737000	32033900	20278300
P09417	Dihydropteridine reductase OS=Homo sapiens OX=9606 GN=QDPR PE=1 SV=2	QDPR	16.8	3	3	3	854323	1163370	812547	1207140	1225140	1210100
P09429	High mobility group protein B1 OS=Homo sapiens OX=9606 GN=HMGB1 PE=1 SV=3	HMGB1	18.14	4	4	1	722800	305685	250774	139977	295473	808127
P09455	Retinol-binding protein 1 OS=Homo sapiens OX=9606 GN=RBP1 PE=1 SV=2	RBP1	20.74	3	3	3				578349	438973	249879
P09486	SPARC OS=Homo sapiens OX=9606 GN=SPARC PE=1 SV=1	SPARC	14.19	4	4	4	4701540		1103270	13900900	5661380	8609170
P09493	Tropomyosin alpha-1 chain OS=Homo sapiens OX=9606 GN=TPM1 PE=1 SV=2	TPM1	41.2	13	10	10	14881500	26845100	32629700	90853200	64921000	16691500
P09496	Clathrin light chain A OS=Homo sapiens OX=9606 GN=CLTA PE=1 SV=1	CLTA	14.52	5	5	5	12937700	26528000	11312600	15442700	14850100	12640300
P09497	Clathrin light chain B OS=Homo sapiens OX=9606 GN=CLTB PE=1 SV=1	CLTB	21.4	7	7	7	10299600	4792430	7262320	6614050	4594290	4501770
P09525	Annexin A4 OS=Homo sapiens OX=9606 GN=ANXA4 PE=1 SV=4	ANXA4	28.84	8	8	8	11074400	14714300	12782200	10076000	10908000	6545250
P09543	2',3'-cyclic-nucleotide 3'-phosphodiesterase OS=Homo sapiens OX=9606 GN=CNP PE=1 SV=2	CNP	33.73	15	15	15	6503800	3556000	4383340	7742380	8249820	6691480
P09601	Heme oxygenase 1 OS=Homo sapiens OX=9606 GN=HMOX1 PE=1 SV=1	HMOX1	8.33	2	2	2	90388.4			64375.3	98327.4	111688
P09619	Platelet-derived growth factor receptor beta OS=Homo sapiens OX=9606 GN=PDGFRB PE=1 SV=1	PDGFRB	10.4	10	10	10	2483260	2497330	1869840	649105	649221	370702
P09622	Dihydrolipoyl dehydrogenase, mitochondrial OS=Homo sapiens OX=9606 GN=DLD PE=1 SV=2	DLD	21.22	8	8	8	2816070	494382	950815	2677360	2374130	3091440
P09651	Heterogeneous nuclear ribonucleoprotein A1 OS=Homo sapiens OX=9606 GN=HNRNPA1 PE=1 SV=5	HNRNPA1	31.18	11	11	11	25840000	38432000	8729360	5755780	8727700	11360100
P09661	U2 small nuclear ribonucleoprotein A' OS=Homo sapiens OX=9606 GN=SNRPA1 PE=1 SV=2	SNRPA1	20.78	5	5	5	229088	265264	177907	579723	518960	612077
P09669	Cytochrome c oxidase subunit 6C OS=Homo sapiens OX=9606 GN=COX6C PE=1 SV=2	COX6C	24	3	3	3	5309760	591097	200831	1065720	1312180	5049510
P09758	Tumor-associated calcium signal transducer 2 OS=Homo sapiens OX=9606 GN=TACSTD2 PE=1 SV=3	TACSTD2	6.5	2	2	2	572533	434590	88695.6
P09871	Complement C1s subcomponent OS=Homo sapiens OX=9606 GN=C1S PE=1 SV=1	C1S	6.25	4	4	4	56367.5	170725				224562
P09874	Poly [ADP-ribose] polymerase 1 OS=Homo sapiens OX=9606 GN=PARP1 PE=1 SV=4	PARP1	7.4	6	6	6	180041	235662	334875	163395	243506	362731
P09913	Interferon-induced protein with tetratricopeptide repeats 2 OS=Homo sapiens OX=9606 GN=IFIT2 PE=1 SV=1	IFIT2	23.31	11	11	11	154207	122506	119314	708831	783897	1383470
P09914	Interferon-induced protein with tetratricopeptide repeats 1 OS=Homo sapiens OX=9606 GN=IFIT1 PE=1 SV=2	IFIT1	23.22	9	9	9	130375	314143	423953	2261840	3403410	2597630
P09936	Ubiquitin carboxyl-terminal hydrolase isozyme L1 OS=Homo sapiens OX=9606 GN=UCHL1 PE=1 SV=2	UCHL1	33.18	6	6	6	30195400	20258100	39631100	24675300	15487700	4751560
P09958	Furin OS=Homo sapiens OX=9606 GN=FURIN PE=1 SV=2	FURIN	2.52	2	2	2	57070.1	72838	22218.4	76507.3	85204.5	23343.5
P09960	Leukotriene A-4 hydrolase OS=Homo sapiens OX=9606 GN=LTA4H PE=1 SV=2	LTA4H	30.44	15	15	15	5271750	4226880	5169640	2192870	2135760	2403720
P09972	Fructose-bisphosphate aldolase C OS=Homo sapiens OX=9606 GN=ALDOC PE=1 SV=2	ALDOC	34.34	10	7	7	2680340	2860940	2777650	2587610	2636470	3790750
P0C0L4	Complement C4-A OS=Homo sapiens OX=9606 GN=C4A PE=1 SV=2	C4A	4.82	7	7	7	1986840	2529250	2402970	706276	438019	596753
P0C0S5	Histone H2A.Z OS=Homo sapiens OX=9606 GN=H2AZ1 PE=1 SV=2	H2AZ1	13.28	2	2	2	658536	342698	380077	1196560	3853810	3174400
P0C0S8	Histone H2A type 1 OS=Homo sapiens OX=9606 GN=H2AC17 PE=1 SV=2	H2AC17	8.46	1	1	1	75093.3					766874
P0C2W1	F-box/SPRY domain-containing protein 1 OS=Homo sapiens OX=9606 GN=FBXO45 PE=1 SV=1	FBXO45	7.34	2	2	2		430806	455042
P0C7P0	CDGSH iron-sulfur domain-containing protein 3, mitochondrial OS=Homo sapiens OX=9606 GN=CISD3 PE=1 SV=1	CISD3	8.66	1	1	1						117238
P0CAP2	DNA-directed RNA polymerase II subunit GRINL1A OS=Homo sapiens OX=9606 GN=POLR2M PE=1 SV=1	POLR2M	8.42	3	3	3	267973	316433	325169	136812	226311	156812
P0DI81	Trafficking protein particle complex subunit 2 OS=Homo sapiens OX=9606 GN=TRAPPC2 PE=1 SV=1	TRAPPC2	5.71	1	1	1	178172		161101	312904	330146	303285
P0DMV8	Heat shock 70 kDa protein 1A OS=Homo sapiens OX=9606 GN=HSPA1A PE=1 SV=1	HSPA1A	26.68	16	15	14	5536100	8533830	10549200	2691470	3478860	3858350
P0DP23	Calmodulin-1 OS=Homo sapiens OX=9606 GN=CALM1 PE=1 SV=1	CALM1	39.6	7	7	0	8645300	7382310	11251300	8882540	7037280	2218380
P0DP58	Ly-6/neurotoxin-like protein 1 OS=Homo sapiens OX=9606 GN=LYNX1 PE=1 SV=1	LYNX1	9.48	1	1	1	89063.2	159935				54535.7
P0DPB6	DNA-directed RNA polymerases I and III subunit RPAC2 OS=Homo sapiens OX=9606 GN=POLR1D PE=1 SV=1	POLR1D	18.05	2	2	2	769277	627046	393824	656698	569277	642099
P10109	Adrenodoxin, mitochondrial OS=Homo sapiens OX=9606 GN=FDX1 PE=1 SV=1	FDX1	9.24	2	2	2	380432	610735	365928	295554	188306	231381
P10155	RNA-binding protein RO60 OS=Homo sapiens OX=9606 GN=RO60 PE=1 SV=2	RO60	13.94	9	9	9	1540360	2261010	3238860	3455900	3370350	3349920
P10253	Lysosomal alpha-glucosidase OS=Homo sapiens OX=9606 GN=GAA PE=1 SV=4	GAA	12.5	9	9	9	388906	826791	401235	811546	458885	644855
P10301	Ras-related protein R-Ras OS=Homo sapiens OX=9606 GN=RRAS PE=1 SV=1	RRAS	26.15	5	5	5	5483610	6325600	2979010	8805760	7091130	8480210
P10321	HLA class I histocompatibility antigen, C alpha chain OS=Homo sapiens OX=9606 GN=HLA-C PE=1 SV=3	HLA-C	13.39	4	1	1	152974	57936.9	73064.8			81073.2
P10398	Serine/threonine-protein kinase A-Raf OS=Homo sapiens OX=9606 GN=ARAF PE=1 SV=2	ARAF	16.01	8	8	6	1123700	1469070	891202	1501340	1655000	1776250
P10412	Histone H1.4 OS=Homo sapiens OX=9606 GN=H1-4 PE=1 SV=2	H1-4	11.42	4	4	4	9955720	6242220	2975880	5557090	8226440	18006200
P10515	Dihydrolipoyllysine-residue acetyltransferase component of pyruvate dehydrogenase complex, mitochondrial OS=Homo sapiens OX=9606 GN=DLAT PE=1 SV=3	DLAT	9.27	5	5	5	207528	651604	468909	289646	234610	359605
P10586	Receptor-type tyrosine-protein phosphatase F OS=Homo sapiens OX=9606 GN=PTPRF PE=1 SV=2	PTPRF	8.91	15	15	15	1225950	1113160	999424	334936	321551	452534
P10599	Thioredoxin OS=Homo sapiens OX=9606 GN=TXN PE=1 SV=3	TXN	48.57	6	6	6	85684500	22224000	9077130	81958700	57019500	61055500
P10606	Cytochrome c oxidase subunit 5B, mitochondrial OS=Homo sapiens OX=9606 GN=COX5B PE=1 SV=2	COX5B	18.6	3	3	3	1715500	12860000	8426080	1160470	868300	1429530
P10619	Lysosomal protective protein OS=Homo sapiens OX=9606 GN=CTSA PE=1 SV=2	CTSA	7.92	3	3	3	427022	3666540	2639730	256794	231779	378451
P10620	Microsomal glutathione S-transferase 1 OS=Homo sapiens OX=9606 GN=MGST1 PE=1 SV=1	MGST1	22.58	3	3	3	3270680	2948750	1409190			1756520
P10644	cAMP-dependent protein kinase type I-alpha regulatory subunit OS=Homo sapiens OX=9606 GN=PRKAR1A PE=1 SV=1	PRKAR1A	22.83	8	8	8	7426260	2362640	1562450	7587030	6615690	4819770
P10646	Tissue factor pathway inhibitor OS=Homo sapiens OX=9606 GN=TFPI PE=1 SV=1	TFPI	8.88	4	4	4	361535	165297	285239	493299	407126	568279
P10746	Uroporphyrinogen-III synthase OS=Homo sapiens OX=9606 GN=UROS PE=1 SV=1	UROS	16.98	4	4	4	413493		359296	406958	358892	364206
P10768	S-formylglutathione hydrolase OS=Homo sapiens OX=9606 GN=ESD PE=1 SV=2	ESD	10.99	2	2	2		421837	5054460
P10809	60 kDa heat shock protein, mitochondrial OS=Homo sapiens OX=9606 GN=HSPD1 PE=1 SV=2	HSPD1	38.22	19	19	19	35090400	9523050	13707500	65932900	63604100	84379600
P10909	Clusterin OS=Homo sapiens OX=9606 GN=CLU PE=1 SV=1	CLU	4.68	2	2	2	198796	65008.9	106841	249458	271443	366753
P11021	Endoplasmic reticulum chaperone BiP OS=Homo sapiens OX=9606 GN=HSPA5 PE=1 SV=2	HSPA5	38.69	28	28	26	130929000	124613000	87156700	89108100	65301300	64175000
P11047	Laminin subunit gamma-1 OS=Homo sapiens OX=9606 GN=LAMC1 PE=1 SV=3	LAMC1	17.03	27	27	27	1473860	2533010	1484310	4251450	3772760	4489410
P11117	Lysosomal acid phosphatase OS=Homo sapiens OX=9606 GN=ACP2 PE=1 SV=3	ACP2	9.69	4	4	4	1089160	1964350	2013860	2766190	2523990	1267490
P11137	Microtubule-associated protein 2 OS=Homo sapiens OX=9606 GN=MAP2 PE=1 SV=4	MAP2	4.32	6	6	6	473838	500917	570443	168083	226567
P11142	Heat shock cognate 71 kDa protein OS=Homo sapiens OX=9606 GN=HSPA8 PE=1 SV=1	HSPA8	33.44	19	17	17	85406600	80044400	66916900	75320400	71523500	61574900
P11166	Solute carrier family 2, facilitated glucose transporter member 1 OS=Homo sapiens OX=9606 GN=SLC2A1 PE=1 SV=2	SLC2A1	7.32	3	3	3	2017190	1018090	148229	11990500	11624100	2034470
P11169	Solute carrier family 2, facilitated glucose transporter member 3 OS=Homo sapiens OX=9606 GN=SLC2A3 PE=1 SV=1	SLC2A3	7.26	3	3	3	312634	966473	1007660	569464	641371	480875
P11171	Protein 4.1 OS=Homo sapiens OX=9606 GN=EPB41 PE=1 SV=4	EPB41	7.41	6	3	3	82243.8	215787	188406	49556.9	46372.2
P11172	Uridine 5'-monophosphate synthase OS=Homo sapiens OX=9606 GN=UMPS PE=1 SV=1	UMPS	27.08	13	13	13	1773860	2502800	1189460	1750330	2159250	2115950
P11177	Pyruvate dehydrogenase E1 component subunit beta, mitochondrial OS=Homo sapiens OX=9606 GN=PDHB PE=1 SV=3	PDHB	33.15	9	9	9	3995320	2027840	896595	6167070	6677030	9498180
P11182	Lipoamide acyltransferase component of branched-chain alpha-keto acid dehydrogenase complex, mitochondrial OS=Homo sapiens OX=9606 GN=DBT PE=1 SV=3	DBT	8.09	3	3	3		413932	482334	308906	347211	566015
P11216	Glycogen phosphorylase, brain form OS=Homo sapiens OX=9606 GN=PYGB PE=1 SV=5	PYGB	30.13	26	26	26	11384900	8208080	16834300	17714900	22633500	18310400
P11233	Ras-related protein Ral-A OS=Homo sapiens OX=9606 GN=RALA PE=1 SV=1	RALA	23.79	4	3	3	4475870		66349.6	966241	1067780	2908710
P11234	Ras-related protein Ral-B OS=Homo sapiens OX=9606 GN=RALB PE=1 SV=1	RALB	29.61	5	5	5	15032600	18012500	10633700	12022300	14158400	12572600
P11274	Breakpoint cluster region protein OS=Homo sapiens OX=9606 GN=BCR PE=1 SV=2	BCR	17.15	19	19	18	1102570	878279	702921	760127	667577	1012730
P11279	Lysosome-associated membrane glycoprotein 1 OS=Homo sapiens OX=9606 GN=LAMP1 PE=1 SV=3	LAMP1	6.71	3	3	3	19171600	19193100	6759720	24895600	22460000	16952100
P11310	Medium-chain specific acyl-CoA dehydrogenase, mitochondrial OS=Homo sapiens OX=9606 GN=ACADM PE=1 SV=1	ACADM	13.54	5	5	5	1786820	2564070	1848840	1799110	2046240	2721490
P11362	Fibroblast growth factor receptor 1 OS=Homo sapiens OX=9606 GN=FGFR1 PE=1 SV=3	FGFR1	3.89	3	3	3	372636	609528	577163
P11387	DNA topoisomerase 1 OS=Homo sapiens OX=9606 GN=TOP1 PE=1 SV=2	TOP1	9.28	7	7	7	508536	510971	881056	820383	1322720	1197680
P11388	DNA topoisomerase 2-alpha OS=Homo sapiens OX=9606 GN=TOP2A PE=1 SV=3	TOP2A	11.23	17	17	17	1262540	1243790	786867	297184	432058	699785
P11413	Glucose-6-phosphate 1-dehydrogenase OS=Homo sapiens OX=9606 GN=G6PD PE=1 SV=4	G6PD	37.28	20	20	20	16020800	14569800	6097710	12422600	12350500	28864100
P11441	Ubiquitin-like protein 4A OS=Homo sapiens OX=9606 GN=UBL4A PE=1 SV=1	UBL4A	19.75	3	3	3	1402730	89561.5	143367	792820	607206	1782490
P11498	Pyruvate carboxylase, mitochondrial OS=Homo sapiens OX=9606 GN=PC PE=1 SV=2	PC	13.84	15	15	15	379622	441686	389452	769916	778156	1260300
P11532	Dystrophin OS=Homo sapiens OX=9606 GN=DMD PE=1 SV=3	DMD	1.79	7	5	5	92980.5			673652	359466	320066
P11586	C-1-tetrahydrofolate synthase, cytoplasmic OS=Homo sapiens OX=9606 GN=MTHFD1 PE=1 SV=4	MTHFD1	30.05	25	25	25	5290580	12752600	12214500	2647510	3543480	3680510
P11717	Cation-independent mannose-6-phosphate receptor OS=Homo sapiens OX=9606 GN=IGF2R PE=1 SV=3	IGF2R	18.23	43	43	43	2649760	2428100	2112830	5248750	3747990	4648680
P11766	Alcohol dehydrogenase class-3 OS=Homo sapiens OX=9606 GN=ADH5 PE=1 SV=4	ADH5	23.26	7	7	7	957403	38047600	17294900	489742	661013	452318
P11802	Cyclin-dependent kinase 4 OS=Homo sapiens OX=9606 GN=CDK4 PE=1 SV=2	CDK4	17.82	5	5	5	556713	250541	481035	1397410	1354050	657715
P11908	Ribose-phosphate pyrophosphokinase 2 OS=Homo sapiens OX=9606 GN=PRPS2 PE=1 SV=2	PRPS2	23.58	5	5	5	2733400	1957880	747941	2482810	2385910	2263540
P11940	Polyadenylate-binding protein 1 OS=Homo sapiens OX=9606 GN=PABPC1 PE=1 SV=2	PABPC1	26.73	18	18	18	20501000	13064300	9187940	14969200	19377800	19703500
P12004	Proliferating cell nuclear antigen OS=Homo sapiens OX=9606 GN=PCNA PE=1 SV=1	PCNA	27.2	5	5	5	438582	2337050	1524980		169986	395245
P12074	Cytochrome c oxidase subunit 6A1, mitochondrial OS=Homo sapiens OX=9606 GN=COX6A1 PE=1 SV=4	COX6A1	16.51	1	1	1	2713630		330136
P12081	Histidine--tRNA ligase, cytoplasmic OS=Homo sapiens OX=9606 GN=HARS1 PE=1 SV=2	HARS1	33.6	15	9	9	6052500	4846100	15318300	4823130	4313000	3869490
P12107	Collagen alpha-1(XI) chain OS=Homo sapiens OX=9606 GN=COL11A1 PE=1 SV=4	COL11A1	2.27	4	4	4				1502120	1531870	94700.4
P12109	Collagen alpha-1(VI) chain OS=Homo sapiens OX=9606 GN=COL6A1 PE=1 SV=3	COL6A1	19.94	19	19	19	3442430	7651080	6521060	2296340	1305150	6305300
P12110	Collagen alpha-2(VI) chain OS=Homo sapiens OX=9606 GN=COL6A2 PE=1 SV=4	COL6A2	15.7	14	14	14	17441200	9416210	11886800	7016970	3767530	30045800
P12111	Collagen alpha-3(VI) chain OS=Homo sapiens OX=9606 GN=COL6A3 PE=1 SV=5	COL6A3	24.52	68	68	68	22199900	15365700	14231600	753644	813014	37978400
P12235	ADP/ATP translocase 1 OS=Homo sapiens OX=9606 GN=SLC25A4 PE=1 SV=4	SLC25A4	25.84	9	7	7	1220740	808938	891801	1204410	1372670	1815970
P12236	ADP/ATP translocase 3 OS=Homo sapiens OX=9606 GN=SLC25A6 PE=1 SV=4	SLC25A6	25.5	9	2	2	88153.8	3886630	7384700
P12259	Coagulation factor V OS=Homo sapiens OX=9606 GN=F5 PE=1 SV=4	F5	4.68	10	10	10	8663180	10302300	9533290	5777780	5322440	5169550
P12268	Inosine-5'-monophosphate dehydrogenase 2 OS=Homo sapiens OX=9606 GN=IMPDH2 PE=1 SV=2	IMPDH2	37.55	15	15	15	3126160	12159700	8243730	3403540	2995280	4451490
P12270	Nucleoprotein TPR OS=Homo sapiens OX=9606 GN=TPR PE=1 SV=3	TPR	8.68	20	20	20	586723	1494010	718633	453254	337542	716877
P12273	Prolactin-inducible protein OS=Homo sapiens OX=9606 GN=PIP PE=1 SV=1	PIP	18.49	2	2	2
P12277	Creatine kinase B-type OS=Homo sapiens OX=9606 GN=CKB PE=1 SV=1	CKB	21.78	7	7	7	1139940	888979	759314	2604010	2158350	722759
P12429	Annexin A3 OS=Homo sapiens OX=9606 GN=ANXA3 PE=1 SV=3	ANXA3	12.38	4	4	4	274032	474023	333873	884977	809553	795034
P12694	2-oxoisovalerate dehydrogenase subunit alpha, mitochondrial OS=Homo sapiens OX=9606 GN=BCKDHA PE=1 SV=2	BCKDHA	19.55	8	8	8	538728	355343	344481	735283	789079	1136170
P12814	Alpha-actinin-1 OS=Homo sapiens OX=9606 GN=ACTN1 PE=1 SV=2	ACTN1	53.81	51	29	25	84081700	59468400	35067400	82146500	67847400	48922800
P12821	Angiotensin-converting enzyme OS=Homo sapiens OX=9606 GN=ACE PE=1 SV=1	ACE	5.97	6	6	6	459928	362479	297012			33684
P12931	Proto-oncogene tyrosine-protein kinase Src OS=Homo sapiens OX=9606 GN=SRC PE=1 SV=3	SRC	12.5	8	8	4	8474050	4035870	1938770	4782030	5344040	5207740
P12955	Xaa-Pro dipeptidase OS=Homo sapiens OX=9606 GN=PEPD PE=1 SV=3	PEPD	17.85	8	8	8	4613480	1064230	1281970	2127800	2185650	2526290
P12956	X-ray repair cross-complementing protein 6 OS=Homo sapiens OX=9606 GN=XRCC6 PE=1 SV=2	XRCC6	24.47	14	14	14	2481790	1077500	2212860	4025520	5951690	5173220
P13010	X-ray repair cross-complementing protein 5 OS=Homo sapiens OX=9606 GN=XRCC5 PE=1 SV=3	XRCC5	19.67	15	15	15	1634790	1185860	903960	2532800	4607810	4979160
P13051	Uracil-DNA glycosylase OS=Homo sapiens OX=9606 GN=UNG PE=1 SV=2	UNG	3.51	1	1	1				77374.7	91556.8	35159.8
P13073	Cytochrome c oxidase subunit 4 isoform 1, mitochondrial OS=Homo sapiens OX=9606 GN=COX4I1 PE=1 SV=1	COX4I1	40.83	8	8	8	11945800	14835600	8144130	5288830	4537810	17444300
P13473	Lysosome-associated membrane glycoprotein 2 OS=Homo sapiens OX=9606 GN=LAMP2 PE=1 SV=2	LAMP2	4.39	2	2	2		2940970	559565	156342	108607	34415.7
P13489	Ribonuclease inhibitor OS=Homo sapiens OX=9606 GN=RNH1 PE=1 SV=2	RNH1	21.04	8	8	8	47335800	27854600	6355300	14250400	14386900	18166500
P13497	Bone morphogenetic protein 1 OS=Homo sapiens OX=9606 GN=BMP1 PE=1 SV=2	BMP1	10.24	10	10	9	157590	166860	213823	821815	560510	1057300
P13498	Cytochrome b-245 light chain OS=Homo sapiens OX=9606 GN=CYBA PE=1 SV=3	CYBA	17.95	3	3	3		54039.9	240050	267005	207767	361671
P13591	Neural cell adhesion molecule 1 OS=Homo sapiens OX=9606 GN=NCAM1 PE=1 SV=3	NCAM1	11.66	9	9	9	1114740	955877	996617	822071	1031510	561183
P13611	Versican core protein OS=Homo sapiens OX=9606 GN=VCAN PE=1 SV=3	VCAN	3.24	9	9	9	65630			663656	653902	1194670
P13612	Integrin alpha-4 OS=Homo sapiens OX=9606 GN=ITGA4 PE=1 SV=3	ITGA4	16.67	14	14	14	6167330	3905200	4518320	3570560	3595530	1774640
P13639	Elongation factor 2 OS=Homo sapiens OX=9606 GN=EEF2 PE=1 SV=4	EEF2	35.78	31	31	31	64942200	50115700	37055600	59114400	70437800	58327100
P13645	Keratin, type I cytoskeletal 10 OS=Homo sapiens OX=9606 GN=KRT10 PE=1 SV=6	KRT10	22.95	12	12	12	734533	1174040	647070	1618770	377128	1552920
P13646	Keratin, type I cytoskeletal 13 OS=Homo sapiens OX=9606 GN=KRT13 PE=1 SV=4	KRT13	6.33	3	1	1	222286			3684890	1815180	410668
P13647	Keratin, type II cytoskeletal 5 OS=Homo sapiens OX=9606 GN=KRT5 PE=1 SV=3	KRT5	13.22	9	6	6		201664		239350	109332	232883
P13667	Protein disulfide-isomerase A4 OS=Homo sapiens OX=9606 GN=PDIA4 PE=1 SV=2	PDIA4	36.74	24	24	24	25214700	19366800	21549100	33195800	25036300	27209300
P13674	Prolyl 4-hydroxylase subunit alpha-1 OS=Homo sapiens OX=9606 GN=P4HA1 PE=1 SV=2	P4HA1	29.21	14	14	14	4775420	8356390	9085430	4711450	3091680	3316710
P13693	Translationally-controlled tumor protein OS=Homo sapiens OX=9606 GN=TPT1 PE=1 SV=1	TPT1	13.37	2	1	1			79900.6		42759.8
P13716	Delta-aminolevulinic acid dehydratase OS=Homo sapiens OX=9606 GN=ALAD PE=1 SV=1	ALAD	27.27	8	8	8	2047590	1658150	855968	667718	463428	799936
P13747	HLA class I histocompatibility antigen, alpha chain E OS=Homo sapiens OX=9606 GN=HLA-E PE=1 SV=4	HLA-E	10.34	3	3	3	258859	314122	358407	531490	409587	199817
P13796	Plastin-2 OS=Homo sapiens OX=9606 GN=LCP1 PE=1 SV=6	LCP1	14.83	9	3	3		289435	147285	258214	494758	43712.3
P13797	Plastin-3 OS=Homo sapiens OX=9606 GN=PLS3 PE=1 SV=4	PLS3	36.51	24	24	18	33093500	8370610	17251000	13982000	12125100	12511400
P13798	Acylamino-acid-releasing enzyme OS=Homo sapiens OX=9606 GN=APEH PE=1 SV=4	APEH	10.11	7	7	7	2665680	2761130	2474460	2739640	2505560	2861550
P13804	Electron transfer flavoprotein subunit alpha, mitochondrial OS=Homo sapiens OX=9606 GN=ETFA PE=1 SV=1	ETFA	25.83	8	8	8	7722960	10442800	7456920	6180270	5265090	8550820
P13807	Glycogen [starch] synthase, muscle OS=Homo sapiens OX=9606 GN=GYS1 PE=1 SV=2	GYS1	17.77	11	11	11	1198780	1431080	3334330	1280970	1082040	1376090
P13861	cAMP-dependent protein kinase type II-alpha regulatory subunit OS=Homo sapiens OX=9606 GN=PRKAR2A PE=1 SV=2	PRKAR2A	23.76	9	9	9	4732010	2331720	2356870	3171950	2922290	2616040
P13928	Annexin A8 OS=Homo sapiens OX=9606 GN=ANXA8 PE=1 SV=3	ANXA8	5.81	2	2	2	245426			345252
P13942	Collagen alpha-2(XI) chain OS=Homo sapiens OX=9606 GN=COL11A2 PE=1 SV=5	COL11A2	0.69	1	1	1				45915.9	67528.1
P13984	General transcription factor IIF subunit 2 OS=Homo sapiens OX=9606 GN=GTF2F2 PE=1 SV=2	GTF2F2	12.45	3	3	3	79872.5	102258	237962	393535	431228	172417
P13987	CD59 glycoprotein OS=Homo sapiens OX=9606 GN=CD59 PE=1 SV=1	CD59	28.12	6	6	6	10278700	19498300	130164000	13579900	11737800	7808930
P13995	Bifunctional methylenetetrahydrofolate dehydrogenase/cyclohydrolase, mitochondrial OS=Homo sapiens OX=9606 GN=MTHFD2 PE=1 SV=2	MTHFD2	19.14	5	5	5	934028	2185210	1484990	1591720	1328680	1739660
P14174	Macrophage migration inhibitory factor OS=Homo sapiens OX=9606 GN=MIF PE=1 SV=4	MIF	17.39	2	2	2	172965000	339272000	340999000	186125000	117304000	141806000
P14209	CD99 antigen OS=Homo sapiens OX=9606 GN=CD99 PE=1 SV=1	CD99	15.14	3	3	3	3373140	6173620	2384170	3337890	2143350	3140390
P14210	Hepatocyte growth factor OS=Homo sapiens OX=9606 GN=HGF PE=1 SV=2	HGF	21.02	14	14	14	62477	69334.3		422527	512424	653645
P14314	Glucosidase 2 subunit beta OS=Homo sapiens OX=9606 GN=PRKCSH PE=1 SV=2	PRKCSH	14.96	9	9	9	51060400	7713990	12452700	72697900	46915300	49897500
P14324	Farnesyl pyrophosphate synthase OS=Homo sapiens OX=9606 GN=FDPS PE=1 SV=4	FDPS	14.08	6	6	6	4184890	4519000	9049090	3397560	3356030	5423160
P14384	Carboxypeptidase M OS=Homo sapiens OX=9606 GN=CPM PE=1 SV=2	CPM	14.22	6	6	6	1976670	1242770	1703280	323108	284504	143515
P14406	Cytochrome c oxidase subunit 7A2, mitochondrial OS=Homo sapiens OX=9606 GN=COX7A2 PE=1 SV=1	COX7A2	27.71	2	2	2	3625800	2481880	2175710	5474920	4613090	8465240
P14543	Nidogen-1 OS=Homo sapiens OX=9606 GN=NID1 PE=1 SV=3	NID1	16.6	19	18	18	2262400	2664130	2304070	1470520	1804590	3873740
P14550	Aldo-keto reductase family 1 member A1 OS=Homo sapiens OX=9606 GN=AKR1A1 PE=1 SV=3	AKR1A1	26.46	6	6	6	2064350	490355	1094820	1450080	1225960	1467120
P14618	Pyruvate kinase PKM OS=Homo sapiens OX=9606 GN=PKM PE=1 SV=4	PKM	55.56	29	29	29	383243000	399456000	295122000	201237000	230804000	178544000
P14625	Endoplasmin OS=Homo sapiens OX=9606 GN=HSP90B1 PE=1 SV=1	HSP90B1	36.36	30	28	23	163072000	82832700	132445000	239516000	162003000	181206000
P14635	G2/mitotic-specific cyclin-B1 OS=Homo sapiens OX=9606 GN=CCNB1 PE=1 SV=1	CCNB1	6.24	2	2	2	375111	562721	498070		148102	73611.1
P14649	Myosin light chain 6B OS=Homo sapiens OX=9606 GN=MYL6B PE=1 SV=1	MYL6B	29.33	7	4	4	716895	684415	303092	694486	566502	293163
P14678	Small nuclear ribonucleoprotein-associated proteins B and B' OS=Homo sapiens OX=9606 GN=SNRPB PE=1 SV=2	SNRPB	12.92	4	4	4	345362	231480	370155	586123	820585	673682
P14735	Insulin-degrading enzyme OS=Homo sapiens OX=9606 GN=IDE PE=1 SV=4	IDE	25.91	23	23	23	2578000	2109970	1496260	2370470	2812530	2832620
P14778	Interleukin-1 receptor type 1 OS=Homo sapiens OX=9606 GN=IL1R1 PE=1 SV=1	IL1R1	3.51	2	2	2		25260.6	90120.4
P14854	Cytochrome c oxidase subunit 6B1 OS=Homo sapiens OX=9606 GN=COX6B1 PE=1 SV=2	COX6B1	22.09	2	2	2	6537640	1323480	2850840	3945820	3194010	5286550
P14866	Heterogeneous nuclear ribonucleoprotein L OS=Homo sapiens OX=9606 GN=HNRNPL PE=1 SV=2	HNRNPL	13.41	7	7	7	1390190	1468710	1338510	1012700	1632120	1114800
P14868	Aspartate--tRNA ligase, cytoplasmic OS=Homo sapiens OX=9606 GN=DARS1 PE=1 SV=2	DARS1	41.32	19	19	19	5800340	2758130	3551470	6168460	6227600	8286030
P14923	Junction plakoglobin OS=Homo sapiens OX=9606 GN=JUP PE=1 SV=3	JUP	20.54	13	10	10	162405	159363	70150.1	2795510	2548310	419053
P14927	Cytochrome b-c1 complex subunit 7 OS=Homo sapiens OX=9606 GN=UQCRB PE=1 SV=2	UQCRB	32.43	6	6	6	2349780	2465750	2116320	3319690	2402940	3092780
P15056	Serine/threonine-protein kinase B-raf OS=Homo sapiens OX=9606 GN=BRAF PE=1 SV=4	BRAF	6.4	5	2	2	689586	659257	605416	870953	801079	960619
P15104	Glutamine synthetase OS=Homo sapiens OX=9606 GN=GLUL PE=1 SV=4	GLUL	17.43	5	5	5	6957790	2793470	3331750	834361	926301	660144
P15121	Aldo-keto reductase family 1 member B1 OS=Homo sapiens OX=9606 GN=AKR1B1 PE=1 SV=3	AKR1B1	42.72	11	11	11	10995900	6919850	3759220	3709530	3599400	2986970
P15144	Aminopeptidase N OS=Homo sapiens OX=9606 GN=ANPEP PE=1 SV=4	ANPEP	27.82	29	29	29	150933000	102691000	74566400	18973500	13440100	61485500
P15151	Poliovirus receptor OS=Homo sapiens OX=9606 GN=PVR PE=1 SV=2	PVR	5.04	2	2	2	3421320	1312370	2328020	4841200	3904610	2973050
P15153	Ras-related C3 botulinum toxin substrate 2 OS=Homo sapiens OX=9606 GN=RAC2 PE=1 SV=1	RAC2	43.75	7	4	4	1792910	550683		3839380	3131090	8011120
P15170	Eukaryotic peptide chain release factor GTP-binding subunit ERF3A OS=Homo sapiens OX=9606 GN=GSPT1 PE=1 SV=1	GSPT1	27.45	12	3	3	231019	375296	483309			186047
P15260	Interferon gamma receptor 1 OS=Homo sapiens OX=9606 GN=IFNGR1 PE=1 SV=1	IFNGR1	4.5	2	2	2	53409.8	18180.6		107207	41896.1	40819.8
P15289	Arylsulfatase A OS=Homo sapiens OX=9606 GN=ARSA PE=1 SV=3	ARSA	6.51	2	2	2	671829	1734460	1550020	827556	510126	658982
P15291	Beta-1,4-galactosyltransferase 1 OS=Homo sapiens OX=9606 GN=B4GALT1 PE=1 SV=5	B4GALT1	2.76	1	1	1	111077	138185	230518	1045320	628200	158070
P15311	Ezrin OS=Homo sapiens OX=9606 GN=EZR PE=1 SV=4	EZR	28.84	18	12	11	6503340	2892930	2795500	4353250	3661230	5307690
P15374	Ubiquitin carboxyl-terminal hydrolase isozyme L3 OS=Homo sapiens OX=9606 GN=UCHL3 PE=1 SV=1	UCHL3	46.52	8	8	8	579056	105027	586627	545737	499507	511190
P15529	Membrane cofactor protein OS=Homo sapiens OX=9606 GN=CD46 PE=1 SV=3	CD46	13.78	7	7	7	2935870	5578920	5099480	2782610	2111070	1565950
P15531	Nucleoside diphosphate kinase A OS=Homo sapiens OX=9606 GN=NME1 PE=1 SV=1	NME1	42.76	7	7	4	183555000	17990500	6671220	96202200	87159700	122682000
P15559	NAD(P)H dehydrogenase [quinone] 1 OS=Homo sapiens OX=9606 GN=NQO1 PE=1 SV=1	NQO1	21.17	6	6	6	11388800	10234900	12562500	715468	547111	3944660
P15586	N-acetylglucosamine-6-sulfatase OS=Homo sapiens OX=9606 GN=GNS PE=1 SV=3	GNS	11.23	6	6	6	4335580	2963490	4818920	4295630	3124740	5137180
P15735	Phosphorylase b kinase gamma catalytic chain, liver/testis isoform OS=Homo sapiens OX=9606 GN=PHKG2 PE=1 SV=1	PHKG2	13.05	5	5	5	340168	569272		645967	545231	547449
P15848	Arylsulfatase B OS=Homo sapiens OX=9606 GN=ARSB PE=1 SV=1	ARSB	8.07	4	4	4	341728	305715	204113	495420	373902	410831
P15880	40S ribosomal protein S2 OS=Homo sapiens OX=9606 GN=RPS2 PE=1 SV=2	RPS2	32.08	9	9	9	19110800	16140100	6346590	15007800	15363900	16494000
P15882	N-chimaerin OS=Homo sapiens OX=9606 GN=CHN1 PE=1 SV=3	CHN1	4.58	2	2	2	70761.4		104058	226636	241607
P15924	Desmoplakin OS=Homo sapiens OX=9606 GN=DSP PE=1 SV=3	DSP	8.78	23	23	23	100373	294488	307830	304850	278602	87396.4
P15927	Replication protein A 32 kDa subunit OS=Homo sapiens OX=9606 GN=RPA2 PE=1 SV=1	RPA2	4.44	1	1	1	174416			247440	322547	641084
P15954	Cytochrome c oxidase subunit 7C, mitochondrial OS=Homo sapiens OX=9606 GN=COX7C PE=1 SV=1	COX7C	14.29	1	1	1	3976420	1554690	1699750	6744770	5244210	6947010
P16035	Metalloproteinase inhibitor 2 OS=Homo sapiens OX=9606 GN=TIMP2 PE=1 SV=2	TIMP2	14.55	3	3	3	1926680	2816610	1076980	1593160	1373230	1119130
P16070	CD44 antigen OS=Homo sapiens OX=9606 GN=CD44 PE=1 SV=3	CD44	10.92	8	8	8	23305400	20215900	26419900	16137400	12929200	10397100
P16083	Ribosyldihydronicotinamide dehydrogenase [quinone] OS=Homo sapiens OX=9606 GN=NQO2 PE=1 SV=5	NQO2	9.52	3	3	3		227500	172328	82602.5	111816	178450
P16152	Carbonyl reductase [NADPH] 1 OS=Homo sapiens OX=9606 GN=CBR1 PE=1 SV=3	CBR1	38.99	9	9	9	31096300	4057320	4365210	9937920	8903310	18274600
P16219	Short-chain specific acyl-CoA dehydrogenase, mitochondrial OS=Homo sapiens OX=9606 GN=ACADS PE=1 SV=1	ACADS	5.34	2	2	2	108305	335900	304415	94668.3	93803.1	419441
P16234	Platelet-derived growth factor receptor alpha OS=Homo sapiens OX=9606 GN=PDGFRA PE=1 SV=1	PDGFRA	9.92	8	8	8	2028470	618397	1086390	116728	99315.1	353293
P16278	Beta-galactosidase OS=Homo sapiens OX=9606 GN=GLB1 PE=1 SV=2	GLB1	14.62	8	8	7	907979	877026	855881	1529620	984940	869286
P16284	Platelet endothelial cell adhesion molecule OS=Homo sapiens OX=9606 GN=PECAM1 PE=1 SV=2	PECAM1	9.89	6	6	6				929130	758938	949434
P16298	Serine/threonine-protein phosphatase 2B catalytic subunit beta isoform OS=Homo sapiens OX=9606 GN=PPP3CB PE=1 SV=2	PPP3CB	15.84	9	2	2	1670590	1698230	1626300	1537680	1594100	1362750
P16333	Cytoplasmic protein NCK1 OS=Homo sapiens OX=9606 GN=NCK1 PE=1 SV=1	NCK1	13.79	6	6	6	948101	648730	374637	573375	501675	891999
P16401	Histone H1.5 OS=Homo sapiens OX=9606 GN=H1-5 PE=1 SV=3	H1-5	11.06	4	4	4	6632990	6585120	1151400	4266060	5853610	8650610
P16435	NADPH--cytochrome P450 reductase OS=Homo sapiens OX=9606 GN=POR PE=1 SV=2	POR	24.67	17	17	17	3152720	3962480	2297950	2164210	2242410	2711480
P16455	Methylated-DNA--protein-cysteine methyltransferase OS=Homo sapiens OX=9606 GN=MGMT PE=1 SV=1	MGMT	6.76	1	1	1		135222	155675
P16520	Guanine nucleotide-binding protein G(I)/G(S)/G(T) subunit beta-3 OS=Homo sapiens OX=9606 GN=GNB3 PE=1 SV=1	GNB3	8.24	2	1	1	122306
P16591	Tyrosine-protein kinase Fer OS=Homo sapiens OX=9606 GN=FER PE=1 SV=2	FER	9.49	7	7	7	406251	165125	393733	377013	229684	431536
P16615	Sarcoplasmic/endoplasmic reticulum calcium ATPase 2 OS=Homo sapiens OX=9606 GN=ATP2A2 PE=1 SV=1	ATP2A2	24.76	24	24	24	20469700	9305570	9289550	21079000	17614500	18432200
P16870	Carboxypeptidase E OS=Homo sapiens OX=9606 GN=CPE PE=1 SV=1	CPE	2.73	1	1	1
P16930	Fumarylacetoacetase OS=Homo sapiens OX=9606 GN=FAH PE=1 SV=2	FAH	24.58	8	8	8	2514880	3436630	3431520	3846380	3208690	11382300
P16949	Stathmin OS=Homo sapiens OX=9606 GN=STMN1 PE=1 SV=3	STMN1	51.68	9	9	7	7617980	17984800	20907500	1378810	1178490	1073100
P16989	Y-box-binding protein 3 OS=Homo sapiens OX=9606 GN=YBX3 PE=1 SV=4	YBX3	10.75	4	4	4	780238	397077	611642	1622000	1430410	796894
P17050	Alpha-N-acetylgalactosaminidase OS=Homo sapiens OX=9606 GN=NAGA PE=1 SV=2	NAGA	14.36	5	5	5	926386	1708410	1067590	1382120	966865	1566350
P17066	Heat shock 70 kDa protein 6 OS=Homo sapiens OX=9606 GN=HSPA6 PE=1 SV=2	HSPA6	7.15	4	1	0	157734000	61022100	39390600	119421000	93776100	107689000
P17081	Rho-related GTP-binding protein RhoQ OS=Homo sapiens OX=9606 GN=RHOQ PE=1 SV=2	RHOQ	14.63	3	2	2	326114	119194	164998	319311	268922	254561
P17096	High mobility group protein HMG-I/HMG-Y OS=Homo sapiens OX=9606 GN=HMGA1 PE=1 SV=3	HMGA1	14.95	1	1	1	296595			682510	552716	263971
P17152	Transmembrane protein 11, mitochondrial OS=Homo sapiens OX=9606 GN=TMEM11 PE=1 SV=1	TMEM11	26.04	4	4	4	1283240	141975	243205	1446410	1535230	1479800
P17174	Aspartate aminotransferase, cytoplasmic OS=Homo sapiens OX=9606 GN=GOT1 PE=1 SV=3	GOT1	22.28	8	8	8	6301820	1696670	3664840	5069920	4970790	3950940
P17252	Protein kinase C alpha type OS=Homo sapiens OX=9606 GN=PRKCA PE=1 SV=4	PRKCA	18.6	13	13	13	1367150	306607	378198	1504770	1630300	1018890
P17301	Integrin alpha-2 OS=Homo sapiens OX=9606 GN=ITGA2 PE=1 SV=2	ITGA2	14.56	17	17	17	20669600	8892960	17861400	19103300	16336000	12049900
P17302	Gap junction alpha-1 protein OS=Homo sapiens OX=9606 GN=GJA1 PE=1 SV=2	GJA1	13.35	4	4	4	133805		314911	430708	336273	234306
P17405	Sphingomyelin phosphodiesterase OS=Homo sapiens OX=9606 GN=SMPD1 PE=1 SV=5	SMPD1	8.56	5	5	5	531201	427046	330551	952854	494755	338012
P17480	Nucleolar transcription factor 1 OS=Homo sapiens OX=9606 GN=UBTF PE=1 SV=1	UBTF	2.23	2	2	2				203217	226545	312442
P17540	Creatine kinase S-type, mitochondrial OS=Homo sapiens OX=9606 GN=CKMT2 PE=1 SV=2	CKMT2	2.63	1	1	1	53221.6					15857.8
P17568	NADH dehydrogenase [ubiquinone] 1 beta subcomplex subunit 7 OS=Homo sapiens OX=9606 GN=NDUFB7 PE=1 SV=4	NDUFB7	21.17	4	4	4	1857900	2791860	3072420	2239840	1529000	2768060
P17600	Synapsin-1 OS=Homo sapiens OX=9606 GN=SYN1 PE=1 SV=3	SYN1	1.7	1	1	1						239832
P17612	cAMP-dependent protein kinase catalytic subunit alpha OS=Homo sapiens OX=9606 GN=PRKACA PE=1 SV=2	PRKACA	15.38	6	1	1	31970
P17655	Calpain-2 catalytic subunit OS=Homo sapiens OX=9606 GN=CAPN2 PE=1 SV=6	CAPN2	24.43	12	12	12	24611400	5361130	10165300	16130900	16690700	15210100
P17706	Tyrosine-protein phosphatase non-receptor type 2 OS=Homo sapiens OX=9606 GN=PTPN2 PE=1 SV=2	PTPN2	9.64	4	4	4	244751	165671	155619	243353	303869	372118
P17812	CTP synthase 1 OS=Homo sapiens OX=9606 GN=CTPS1 PE=1 SV=2	CTPS1	28.09	15	15	15	9586370	4908020	5513990	8759680	10827000	10113300
P17813	Endoglin OS=Homo sapiens OX=9606 GN=ENG PE=1 SV=2	ENG	10.33	6	6	6	3796360	4923450	7135060	4023720	3002640	1679350
P17844	Probable ATP-dependent RNA helicase DDX5 OS=Homo sapiens OX=9606 GN=DDX5 PE=1 SV=1	DDX5	25.73	16	9	9	593894	1080270	784401	981791	1514740	1087740
P17858	ATP-dependent 6-phosphofructokinase, liver type OS=Homo sapiens OX=9606 GN=PFKL PE=1 SV=6	PFKL	21.41	14	11	11	4548330	3116630	2150450	3152410	3258460	4456240
P17900	Ganglioside GM2 activator OS=Homo sapiens OX=9606 GN=GM2A PE=1 SV=4	GM2A	10.88	2	2	2	223301	790823	1028550
P17931	Galectin-3 OS=Homo sapiens OX=9606 GN=LGALS3 PE=1 SV=5	LGALS3	31.2	8	8	8	3075720	2685130	1539940	4752260	3077080	5761600
P17936	Insulin-like growth factor-binding protein 3 OS=Homo sapiens OX=9606 GN=IGFBP3 PE=1 SV=2	IGFBP3	2.75	1	1	1				62354.4	73740.2
P17948	Vascular endothelial growth factor receptor 1 OS=Homo sapiens OX=9606 GN=FLT1 PE=1 SV=2	FLT1	4.41	5	5	5	198715	177417	256758	101324	90307.9
P17980	26S proteasome regulatory subunit 6A OS=Homo sapiens OX=9606 GN=PSMC3 PE=1 SV=3	PSMC3	30.07	11	11	11	6512490	9916830	6400580	5242450	5176560	4807560
P17987	T-complex protein 1 subunit alpha OS=Homo sapiens OX=9606 GN=TCP1 PE=1 SV=1	TCP1	33.27	17	17	17	10977500	15897100	10189900	13366100	14566300	13253500
P18031	Tyrosine-protein phosphatase non-receptor type 1 OS=Homo sapiens OX=9606 GN=PTPN1 PE=1 SV=1	PTPN1	33.33	13	13	13	3930520	3102950	2682940	5673960	5230990	5455760
P18065	Insulin-like growth factor-binding protein 2 OS=Homo sapiens OX=9606 GN=IGFBP2 PE=1 SV=2	IGFBP2	3.69	1	1	1				715296	465324	139131
P18074	General transcription and DNA repair factor IIH helicase subunit XPD OS=Homo sapiens OX=9606 GN=ERCC2 PE=1 SV=1	ERCC2	2.76	2	2	2				62131.3	130848
P18077	60S ribosomal protein L35a OS=Homo sapiens OX=9606 GN=RPL35A PE=1 SV=2	RPL35A	20	3	3	3	1678200	1382870	1325360	868813	1592600	1952390
P18084	Integrin beta-5 OS=Homo sapiens OX=9606 GN=ITGB5 PE=1 SV=1	ITGB5	20.28	15	15	15	4293460	2392040	2251230	6712720	5844480	3279130
P18085	ADP-ribosylation factor 4 OS=Homo sapiens OX=9606 GN=ARF4 PE=1 SV=3	ARF4	22.78	3	1	1	14439800	10827400		18682400	22262900	17558600
P18124	60S ribosomal protein L7 OS=Homo sapiens OX=9606 GN=RPL7 PE=1 SV=1	RPL7	35.89	11	11	11	7379000	9159110	11376500	7795430	7795730	5997290
P18206	Vinculin OS=Homo sapiens OX=9606 GN=VCL PE=1 SV=4	VCL	34.04	37	37	37	45745800	31421800	40445200	33738700	29980800	22252500
P18433	Receptor-type tyrosine-protein phosphatase alpha OS=Homo sapiens OX=9606 GN=PTPRA PE=1 SV=3	PTPRA	9.1	7	7	7	888270	721250	780444	1351920	1328860	909449
P18440	Arylamine N-acetyltransferase 1 OS=Homo sapiens OX=9606 GN=NAT1 PE=1 SV=2	NAT1	20.34	5	5	5	1477710	380293	483834	736347	916418	719530
P18583	Protein SON OS=Homo sapiens OX=9606 GN=SON PE=1 SV=4	SON	3.13	6	6	6	60101.7	231672	213529	132970	125101	328881
P18621	60S ribosomal protein L17 OS=Homo sapiens OX=9606 GN=RPL17 PE=1 SV=3	RPL17	37.5	6	6	6	9504280	6273640	9279080	10533100	13730500	15431700
P18669	Phosphoglycerate mutase 1 OS=Homo sapiens OX=9606 GN=PGAM1 PE=1 SV=2	PGAM1	41.73	9	9	7	47163800	10922800	11670500	13867300	17004000	23998800
P18754	Regulator of chromosome condensation OS=Homo sapiens OX=9606 GN=RCC1 PE=1 SV=1	RCC1	11.4	4	4	4	310613	129405	26186.9	335045	541003	463284
P18850	Cyclic AMP-dependent transcription factor ATF-6 alpha OS=Homo sapiens OX=9606 GN=ATF6 PE=1 SV=3	ATF6	3.28	2	2	2			95244.2	88346.6	76204.2
P18858	DNA ligase 1 OS=Homo sapiens OX=9606 GN=LIG1 PE=1 SV=1	LIG1	3.7	3	3	3	123931				132860
P18859	ATP synthase-coupling factor 6, mitochondrial OS=Homo sapiens OX=9606 GN=ATP5PF PE=1 SV=1	ATP5PF	17.59	1	1	1				96962.3	68803.8	67424.2
P18887	DNA repair protein XRCC1 OS=Homo sapiens OX=9606 GN=XRCC1 PE=1 SV=3	XRCC1	3.16	2	2	2	45888.9	57645.2		73754.2	172820	86834.3
P19021	Peptidyl-glycine alpha-amidating monooxygenase OS=Homo sapiens OX=9606 GN=PAM PE=1 SV=2	PAM	2.98	3	3	3	118785	121705	139314
P19022	Cadherin-2 OS=Homo sapiens OX=9606 GN=CDH2 PE=1 SV=4	CDH2	6.29	6	6	5	2469810	1841420	3200480	971821	735112	1707890
P19174	1-phosphatidylinositol 4,5-bisphosphate phosphodiesterase gamma-1 OS=Homo sapiens OX=9606 GN=PLCG1 PE=1 SV=1	PLCG1	9.69	12	12	12	907556	846119	938640	1078550	1220270	746512
P19256	Lymphocyte function-associated antigen 3 OS=Homo sapiens OX=9606 GN=CD58 PE=1 SV=1	CD58	4	1	1	1	1918200		279161	3422630	2673380	2410050
P19320	Vascular cell adhesion protein 1 OS=Homo sapiens OX=9606 GN=VCAM1 PE=1 SV=1	VCAM1	16.51	12	12	12					61932.2	1902790
P19338	Nucleolin OS=Homo sapiens OX=9606 GN=NCL PE=1 SV=3	NCL	10.85	7	7	7	2327380	1664190	2112560	3460290	3576040	5855320
P19367	Hexokinase-1 OS=Homo sapiens OX=9606 GN=HK1 PE=1 SV=3	HK1	23.99	22	22	19	13306900	8485960	3711270	16457700	13307400	22196300
P19387	DNA-directed RNA polymerase II subunit RPB3 OS=Homo sapiens OX=9606 GN=POLR2C PE=1 SV=2	POLR2C	6.91	2	2	2	340845	488056	493206	273446	352262	173756
P19388	DNA-directed RNA polymerases I, II, and III subunit RPABC1 OS=Homo sapiens OX=9606 GN=POLR2E PE=1 SV=4	POLR2E	8.57	2	2	2		144812	118574			103881
P19404	NADH dehydrogenase [ubiquinone] flavoprotein 2, mitochondrial OS=Homo sapiens OX=9606 GN=NDUFV2 PE=1 SV=2	NDUFV2	24.5	5	5	5	1274020	2442930	1589840	2662180	1826620	3131960
P19438	Tumor necrosis factor receptor superfamily member 1A OS=Homo sapiens OX=9606 GN=TNFRSF1A PE=1 SV=1	TNFRSF1A	2.42	1	1	1	200303		157735	265525	213931	174335
P19447	General transcription and DNA repair factor IIH helicase subunit XPB OS=Homo sapiens OX=9606 GN=ERCC3 PE=1 SV=1	ERCC3	4.35	3	3	3		90582.4		157276	206429	150487
P19474	E3 ubiquitin-protein ligase TRIM21 OS=Homo sapiens OX=9606 GN=TRIM21 PE=1 SV=1	TRIM21	26.53	11	11	11	837387	830938	769412	2942010	3420920	2252180
P19525	Interferon-induced, double-stranded RNA-activated protein kinase OS=Homo sapiens OX=9606 GN=EIF2AK2 PE=1 SV=2	EIF2AK2	12.34	6	6	6	784980	829157	917874	1764360	1997750	1848360
P19532	Transcription factor E3 OS=Homo sapiens OX=9606 GN=TFE3 PE=1 SV=4	TFE3	1.91	1	1	1				92618.3	50100.7	57983.2
P19623	Spermidine synthase OS=Homo sapiens OX=9606 GN=SRM PE=1 SV=1	SRM	27.48	9	9	9	30735900	47855400	27834300	15350300	14697000	24785700
P19634	Sodium/hydrogen exchanger 1 OS=Homo sapiens OX=9606 GN=SLC9A1 PE=1 SV=2	SLC9A1	7.36	5	5	5		568102	780331	143025	157746	160563
P19784	Casein kinase II subunit alpha' OS=Homo sapiens OX=9606 GN=CSNK2A2 PE=1 SV=1	CSNK2A2	24	7	7	7	913915	566626	1398810	759313	844931	1028560
P19823	Inter-alpha-trypsin inhibitor heavy chain H2 OS=Homo sapiens OX=9606 GN=ITIH2 PE=1 SV=2	ITIH2	1.16	1	1	1	1693670	2721920	2537450	3451110	2466590	25978800
P19827	Inter-alpha-trypsin inhibitor heavy chain H1 OS=Homo sapiens OX=9606 GN=ITIH1 PE=1 SV=3	ITIH1	1.32	1	1	1				235460	354954	1136850
P19838	Nuclear factor NF-kappa-B p105 subunit OS=Homo sapiens OX=9606 GN=NFKB1 PE=1 SV=2	NFKB1	10.23	9	9	9	743167	609526	444620	374775	430430	700693
P19883	Follistatin OS=Homo sapiens OX=9606 GN=FST PE=1 SV=2	FST	10.47	3	3	3			105127			123158
P19971	Thymidine phosphorylase OS=Homo sapiens OX=9606 GN=TYMP PE=1 SV=2	TYMP	21.16	8	8	8	1664900	1527640	1143080	960043	1031700	5318790
P20020	Plasma membrane calcium-transporting ATPase 1 OS=Homo sapiens OX=9606 GN=ATP2B1 PE=1 SV=4	ATP2B1	23.2	23	11	11	8386110	4911880	7956690	2418830	3036840	3603450
P20042	Eukaryotic translation initiation factor 2 subunit 2 OS=Homo sapiens OX=9606 GN=EIF2S2 PE=1 SV=2	EIF2S2	27.63	10	10	10	2609430	1761750	3818340	2069710	1928150	2062890
P20073	Annexin A7 OS=Homo sapiens OX=9606 GN=ANXA7 PE=1 SV=3	ANXA7	28.89	13	13	13	5906610	3684670	3705510	7828530	8338490	6981640
P20290	Transcription factor BTF3 OS=Homo sapiens OX=9606 GN=BTF3 PE=1 SV=1	BTF3	9.22	1	1	1	3524640			1862100	2218500	2928900
P20336	Ras-related protein Rab-3A OS=Homo sapiens OX=9606 GN=RAB3A PE=1 SV=1	RAB3A	16.82	3	2	2			71098.8	2695670	3721710	1878300
P20337	Ras-related protein Rab-3B OS=Homo sapiens OX=9606 GN=RAB3B PE=1 SV=2	RAB3B	10.05	2	1	1	7878980	4792830	6517200
P20338	Ras-related protein Rab-4A OS=Homo sapiens OX=9606 GN=RAB4A PE=1 SV=3	RAB4A	32.11	6	4	4	1900520	1230210	1319000	2580390	1854050	1926430
P20339	Ras-related protein Rab-5A OS=Homo sapiens OX=9606 GN=RAB5A PE=1 SV=2	RAB5A	34.88	6	3	3	12666500	10553200	5457080	13950700	16660200	12902200
P20340	Ras-related protein Rab-6A OS=Homo sapiens OX=9606 GN=RAB6A PE=1 SV=3	RAB6A	38.46	8	8	8	13721000	8985560	13456100	9863140	10026500	9033320
P20591	Interferon-induced GTP-binding protein Mx1 OS=Homo sapiens OX=9606 GN=MX1 PE=1 SV=4	MX1	23.56	15	15	15	278451	337234	515042	39942800	50921900	21599100
P20592	Interferon-induced GTP-binding protein Mx2 OS=Homo sapiens OX=9606 GN=MX2 PE=1 SV=1	MX2	15.52	11	11	11				882340	1528370	2101660
P20594	Atrial natriuretic peptide receptor 2 OS=Homo sapiens OX=9606 GN=NPR2 PE=1 SV=1	NPR2	12.61	11	11	11	883520	813482	905431	582354	554371	246998
P20618	Proteasome subunit beta type-1 OS=Homo sapiens OX=9606 GN=PSMB1 PE=1 SV=2	PSMB1	24.48	6	6	6	2950580	1507190	618900	2755460	2983570	3058360
P20645	Cation-dependent mannose-6-phosphate receptor OS=Homo sapiens OX=9606 GN=M6PR PE=1 SV=1	M6PR	13.72	4	4	4	1613050	4432320	401441	5084700	3046640	3502350
P20674	Cytochrome c oxidase subunit 5A, mitochondrial OS=Homo sapiens OX=9606 GN=COX5A PE=1 SV=2	COX5A	17.33	4	4	4	6484230	3029610		6800730	5396480	8293790
P20700	Lamin-B1 OS=Homo sapiens OX=9606 GN=LMNB1 PE=1 SV=2	LMNB1	29.01	17	15	15	1698980	1367130	1709280	1151900	1272380	2356670
P20774	Mimecan OS=Homo sapiens OX=9606 GN=OGN PE=1 SV=1	OGN	6.38	2	2	2	321552			348176	167350	220445
P20810	Calpastatin OS=Homo sapiens OX=9606 GN=CAST PE=1 SV=4	CAST	18.22	12	12	12	2409240	4433790	2687980	1104510	560895	1434010
P20839	Inosine-5'-monophosphate dehydrogenase 1 OS=Homo sapiens OX=9606 GN=IMPDH1 PE=1 SV=2	IMPDH1	32.3	12	12	12	802517	816909	655640	737544	934836	1081880
P20908	Collagen alpha-1(V) chain OS=Homo sapiens OX=9606 GN=COL5A1 PE=1 SV=3	COL5A1	5.88	9	9	9	631525	467019	491211	5412240	5744980	14394800
P20933	N(4)-(beta-N-acetylglucosaminyl)-L-asparaginase OS=Homo sapiens OX=9606 GN=AGA PE=1 SV=2	AGA	3.18	1	1	1	92453.3	23476	64013.8	27220.8	26507.6	28164.5
P20936	Ras GTPase-activating protein 1 OS=Homo sapiens OX=9606 GN=RASA1 PE=1 SV=1	RASA1	15.66	15	15	15	1465960	1627200	1787380	1892300	2119950	1304710
P21127	Cyclin-dependent kinase 11B OS=Homo sapiens OX=9606 GN=CDK11B PE=1 SV=4	CDK11B	7.17	6	6	6	123112	186688	157539	200320	288815	332829
P21266	Glutathione S-transferase Mu 3 OS=Homo sapiens OX=9606 GN=GSTM3 PE=1 SV=3	GSTM3	39.11	10	9	9	1459900	513102	1229700	1341540	1455420	1075590
P21281	V-type proton ATPase subunit B, brain isoform OS=Homo sapiens OX=9606 GN=ATP6V1B2 PE=1 SV=3	ATP6V1B2	24.46	10	10	10	3565650	2708630	3318660	6787070	5443470	4120220
P21283	V-type proton ATPase subunit C 1 OS=Homo sapiens OX=9606 GN=ATP6V1C1 PE=1 SV=4	ATP6V1C1	22.77	8	8	8	1318630	1461640	1361560	1895150	1860220	1271460
P21291	Cysteine and glycine-rich protein 1 OS=Homo sapiens OX=9606 GN=CSRP1 PE=1 SV=3	CSRP1	33.16	6	6	6	3171120	8807380	3175190	8483600	6148930	5401390
P21333	Filamin-A OS=Homo sapiens OX=9606 GN=FLNA PE=1 SV=4	FLNA	44.16	92	83	83	293752000	111778000	114181000	113056000	116243000	128036000
P21359	Neurofibromin OS=Homo sapiens OX=9606 GN=NF1 PE=1 SV=2	NF1	10.88	29	29	29	1038810	874757	1092180	1381470	1412450	1052470
P21397	Amine oxidase [flavin-containing] A OS=Homo sapiens OX=9606 GN=MAOA PE=1 SV=1	MAOA	26.76	14	14	14	2392450	2799430	2327960	972180	840395	30062700
P21399	Cytoplasmic aconitate hydratase OS=Homo sapiens OX=9606 GN=ACO1 PE=1 SV=3	ACO1	16.54	15	15	15	3941990	701642	942110	1780070	1599580	2791750
P21453	Sphingosine 1-phosphate receptor 1 OS=Homo sapiens OX=9606 GN=S1PR1 PE=1 SV=2	S1PR1	5.5	2	2	2	485062	123247	79586.8
P21554	Cannabinoid receptor 1 OS=Homo sapiens OX=9606 GN=CNR1 PE=1 SV=1	CNR1	2.33	1	1	1		112512	57816.7
P21579	Synaptotagmin-1 OS=Homo sapiens OX=9606 GN=SYT1 PE=1 SV=1	SYT1	7.58	3	3	1	72357.1	496176	350701	158870	204200
P21580	Tumor necrosis factor alpha-induced protein 3 OS=Homo sapiens OX=9606 GN=TNFAIP3 PE=1 SV=1	TNFAIP3	8.73	7	7	7	435225	1519420	650670	208543	325458	219756
P21589	5'-nucleotidase OS=Homo sapiens OX=9606 GN=NT5E PE=1 SV=1	NT5E	44.08	25	25	25	251073000	95319000	95633800	121233000	117819000	74968100
P21731	Thromboxane A2 receptor OS=Homo sapiens OX=9606 GN=TBXA2R PE=1 SV=3	TBXA2R	3.79	1	1	1				751715	703807	136757
P21741	Midkine OS=Homo sapiens OX=9606 GN=MDK PE=1 SV=1	MDK	6.99	1	1	1	32787.2			348303	214086	174181
P21796	Voltage-dependent anion-selective channel protein 1 OS=Homo sapiens OX=9606 GN=VDAC1 PE=1 SV=2	VDAC1	43.46	10	10	10	57219200	16160900	19158600	63028000	47774800	49890500
P21810	Biglycan OS=Homo sapiens OX=9606 GN=BGN PE=1 SV=2	BGN	8.7	3	3	3	238387	2817590		420168	142674	78039.9
P21912	Succinate dehydrogenase [ubiquinone] iron-sulfur subunit, mitochondrial OS=Homo sapiens OX=9606 GN=SDHB PE=1 SV=3	SDHB	31.43	8	8	8	1774540	2627180	2040700	1877930	1723740	2375050
P21926	CD9 antigen OS=Homo sapiens OX=9606 GN=CD9 PE=1 SV=4	CD9	4.39	1	1	1		159346		313802	345995	200393
P21953	2-oxoisovalerate dehydrogenase subunit beta, mitochondrial OS=Homo sapiens OX=9606 GN=BCKDHB PE=1 SV=2	BCKDHB	3.32	2	2	2	204555			593794	620056	869726
P21964	Catechol O-methyltransferase OS=Homo sapiens OX=9606 GN=COMT PE=1 SV=2	COMT	26.57	7	7	7	4077150	414792	274425	987881	985371	1385290
P21980	Protein-glutamine gamma-glutamyltransferase 2 OS=Homo sapiens OX=9606 GN=TGM2 PE=1 SV=2	TGM2	28.24	18	18	18	4716670	4562450	5066690	61310700	42616500	16065700
P22033	Methylmalonyl-CoA mutase, mitochondrial OS=Homo sapiens OX=9606 GN=MMUT PE=1 SV=4	MMUT	13.33	7	7	7	475683	615790	559613	510121	486253	881964
P22059	Oxysterol-binding protein 1 OS=Homo sapiens OX=9606 GN=OSBP PE=1 SV=1	OSBP	16.36	13	13	13	1344320	1648590	1214630	1456300	1489920	1263180
P22061	Protein-L-isoaspartate(D-aspartate) O-methyltransferase OS=Homo sapiens OX=9606 GN=PCMT1 PE=1 SV=4	PCMT1	28.19	6	6	6	4575760	1062770	1204840	3147790	2456240	4003010
P22087	rRNA 2'-O-methyltransferase fibrillarin OS=Homo sapiens OX=9606 GN=FBL PE=1 SV=2	FBL	17.45	4	4	4	1866280	883906	906268	2395930	3478200	4386290
P22102	Trifunctional purine biosynthetic protein adenosine-3 OS=Homo sapiens OX=9606 GN=GART PE=1 SV=1	GART	18.32	18	18	18	9955100	8715770	7651160	7829070	9010860	11505200
P22105	Tenascin-X OS=Homo sapiens OX=9606 GN=TNXB PE=1 SV=5	TNXB	11.26	24	24	23	411225					682336
P22234	Bifunctional phosphoribosylaminoimidazole carboxylase/phosphoribosylaminoimidazole succinocarboxamide synthetase OS=Homo sapiens OX=9606 GN=PAICS PE=1 SV=3	PAICS	30.82	13	13	13	8320320	5987500	5197950	8891990	10591600	7179230
P22307	Sterol carrier protein 2 OS=Homo sapiens OX=9606 GN=SCP2 PE=1 SV=2	SCP2	19.38	12	12	12	5097080	3609640	4761010	4677610	5811980	10279100
P22314	Ubiquitin-like modifier-activating enzyme 1 OS=Homo sapiens OX=9606 GN=UBA1 PE=1 SV=3	UBA1	24.2	20	20	20	18446300	15920100	14876600	12250500	14379600	14354000
P22352	Glutathione peroxidase 3 OS=Homo sapiens OX=9606 GN=GPX3 PE=1 SV=2	GPX3	5.31	1	1	1	286596	1493140	1481010
P22413	Ectonucleotide pyrophosphatase/phosphodiesterase family member 1 OS=Homo sapiens OX=9606 GN=ENPP1 PE=1 SV=2	ENPP1	16.76	13	13	13	1386980	1285290	1110450	1321070	1034530	341723
P22570	NADPH:adrenodoxin oxidoreductase, mitochondrial OS=Homo sapiens OX=9606 GN=FDXR PE=1 SV=3	FDXR	32.18	14	14	14	1134600	1184050	501770	712351	739842	3645060
P22626	Heterogeneous nuclear ribonucleoproteins A2/B1 OS=Homo sapiens OX=9606 GN=HNRNPA2B1 PE=1 SV=2	HNRNPA2B1	30.31	10	9	9	7869390	25342400	23219600	4274280	3786250	5223180
P22681	E3 ubiquitin-protein ligase CBL OS=Homo sapiens OX=9606 GN=CBL PE=1 SV=2	CBL	8.94	7	7	7	421197	355938	487915	283942	330944	213539
P22692	Insulin-like growth factor-binding protein 4 OS=Homo sapiens OX=9606 GN=IGFBP4 PE=1 SV=2	IGFBP4	13.57	3	3	3	565665	337903	237905	666601	289553	359697
P22694	cAMP-dependent protein kinase catalytic subunit beta OS=Homo sapiens OX=9606 GN=PRKACB PE=1 SV=2	PRKACB	14.25	6	6	6	1093280	697827		1406010	1741570	672489
P22695	Cytochrome b-c1 complex subunit 2, mitochondrial OS=Homo sapiens OX=9606 GN=UQCRC2 PE=1 SV=3	UQCRC2	14.13	5	5	5	2934760	3014040	3412020	5061640	5170900	6806860
P22760	Arylacetamide deacetylase OS=Homo sapiens OX=9606 GN=AADAC PE=1 SV=5	AADAC	7.52	3	3	3						548479
P22830	Ferrochelatase, mitochondrial OS=Homo sapiens OX=9606 GN=FECH PE=1 SV=2	FECH	28.61	8	8	8	594617	239764	456003	926874	1035320	1379080
P23142	Fibulin-1 OS=Homo sapiens OX=9606 GN=FBLN1 PE=1 SV=4	FBLN1	9.1	6	6	6	920303	1362160	931187	766761	684559	439908
P23193	Transcription elongation factor A protein 1 OS=Homo sapiens OX=9606 GN=TCEA1 PE=1 SV=2	TCEA1	14.62	4	4	4	228621	675127	438100	165693	178343	169926
P23219	Prostaglandin G/H synthase 1 OS=Homo sapiens OX=9606 GN=PTGS1 PE=1 SV=2	PTGS1	25.71	15	15	15	22168900	7469530	13896200	303849	350407	16900100
P23229	Integrin alpha-6 OS=Homo sapiens OX=9606 GN=ITGA6 PE=1 SV=5	ITGA6	8.41	9	9	9	2224100	1486920	1216170	6195740	6980750	1389490
P23246	Splicing factor, proline- and glutamine-rich OS=Homo sapiens OX=9606 GN=SFPQ PE=1 SV=2	SFPQ	16.83	9	9	9	738993	584869	443489	915565	1207020	1596960
P23258	Tubulin gamma-1 chain OS=Homo sapiens OX=9606 GN=TUBG1 PE=1 SV=2	TUBG1	22.84	11	11	11	3894660	4178600	5507030	4010040	4338040	5181690
P23284	Peptidyl-prolyl cis-trans isomerase B OS=Homo sapiens OX=9606 GN=PPIB PE=1 SV=2	PPIB	30.09	7	7	7	29819800	246989000	162970000	35669200	24574400	17717900
P23368	NAD-dependent malic enzyme, mitochondrial OS=Homo sapiens OX=9606 GN=ME2 PE=1 SV=1	ME2	24.32	13	13	13	1897980	5289170	1872220	2682400	3465940	5130000
P23381	Tryptophan--tRNA ligase, cytoplasmic OS=Homo sapiens OX=9606 GN=WARS1 PE=1 SV=2	WARS1	36.52	16	16	16	3025930	2277840	1776470	1672270	1711210	3989410
P23396	40S ribosomal protein S3 OS=Homo sapiens OX=9606 GN=RPS3 PE=1 SV=2	RPS3	39.51	10	10	10	45785100	15697100	15465500	47416800	51927100	51159200
P23434	Glycine cleavage system H protein, mitochondrial OS=Homo sapiens OX=9606 GN=GCSH PE=1 SV=2	GCSH	5.78	1	1	1	1348880	1061540		1383820	902561	1753510
P23443	Ribosomal protein S6 kinase beta-1 OS=Homo sapiens OX=9606 GN=RPS6KB1 PE=1 SV=2	RPS6KB1	5.14	2	2	2	225706		281148	197205	249739	316310
P23458	Tyrosine-protein kinase JAK1 OS=Homo sapiens OX=9606 GN=JAK1 PE=1 SV=2	JAK1	15.94	17	17	17	620629	621991	348942	285826	265486	378830
P23467	Receptor-type tyrosine-protein phosphatase beta OS=Homo sapiens OX=9606 GN=PTPRB PE=1 SV=3	PTPRB	0.95	2	2	2				119686	104084	25647
P23469	Receptor-type tyrosine-protein phosphatase epsilon OS=Homo sapiens OX=9606 GN=PTPRE PE=1 SV=1	PTPRE	8.86	5	5	5				582184	632195	293210
P23470	Receptor-type tyrosine-protein phosphatase gamma OS=Homo sapiens OX=9606 GN=PTPRG PE=1 SV=4	PTPRG	10.8	12	12	12	1267470	1446710	1730350	1063370	1099700	2306430
P23497	Nuclear autoantigen Sp-100 OS=Homo sapiens OX=9606 GN=SP100 PE=1 SV=3	SP100	5.8	5	5	5	92691.7	345689	301416	668043	452696	784897
P23508	Colorectal mutant cancer protein OS=Homo sapiens OX=9606 GN=MCC PE=1 SV=2	MCC	5.19	4	4	4	99409.9	102704	117417	145329	169906	225358
P23510	Tumor necrosis factor ligand superfamily member 4 OS=Homo sapiens OX=9606 GN=TNFSF4 PE=1 SV=1	TNFSF4	13.11	3	3	3		131765	103360	537561	611802	913262
P23526	Adenosylhomocysteinase OS=Homo sapiens OX=9606 GN=AHCY PE=1 SV=4	AHCY	37.5	16	16	16	18692400	12680200	9730140	23567300	21653400	20118400
P23528	Cofilin-1 OS=Homo sapiens OX=9606 GN=CFL1 PE=1 SV=3	CFL1	62.05	16	16	12	141143000	109683000	54885400	139840000	147686000	73640200
P23588	Eukaryotic translation initiation factor 4B OS=Homo sapiens OX=9606 GN=EIF4B PE=1 SV=2	EIF4B	14.08	7	7	7	1701020	940779	458151	1030590	782839	1248990
P23610	40-kDa huntingtin-associated protein OS=Homo sapiens OX=9606 GN=F8A3 PE=1 SV=2	F8A3	5.93	2	2	2		290438	355017
P23634	Plasma membrane calcium-transporting ATPase 4 OS=Homo sapiens OX=9606 GN=ATP2B4 PE=1 SV=2	ATP2B4	26.43	28	28	28	10542900	6427640	4127080	3179450	2865580	4513540
P23677	Inositol-trisphosphate 3-kinase A OS=Homo sapiens OX=9606 GN=ITPKA PE=1 SV=1	ITPKA	9.54	3	3	3	211204	1247140	694033			89430.9
P23743	Diacylglycerol kinase alpha OS=Homo sapiens OX=9606 GN=DGKA PE=1 SV=3	DGKA	17.69	11	11	11	2345080	3464110	4256430	2083670	1988910	2148980
P23786	Carnitine O-palmitoyltransferase 2, mitochondrial OS=Homo sapiens OX=9606 GN=CPT2 PE=1 SV=2	CPT2	16.57	10	10	10	592809	467442	260967	1180980	1120950	1749170
P23919	Thymidylate kinase OS=Homo sapiens OX=9606 GN=DTYMK PE=1 SV=4	DTYMK	41.04	10	10	10	3159370	6972950	5768580	1148420	1372960	2459870
P23921	Ribonucleoside-diphosphate reductase large subunit OS=Homo sapiens OX=9606 GN=RRM1 PE=1 SV=1	RRM1	22.85	16	16	16	2689960	2460220	2239410	1693610	2521960	1990790
P24310	Cytochrome c oxidase subunit 7A1, mitochondrial OS=Homo sapiens OX=9606 GN=COX7A1 PE=1 SV=2	COX7A1	12.66	1	1	1	2037840	1996150	4228490
P24385	G1/S-specific cyclin-D1 OS=Homo sapiens OX=9606 GN=CCND1 PE=1 SV=1	CCND1	18.98	5	5	5	275735	811449	1014210	366363	230623	349442
P24386	Rab proteins geranylgeranyltransferase component A 1 OS=Homo sapiens OX=9606 GN=CHM PE=1 SV=3	CHM	6.43	6	6	6	581820	605881	1056100	558508	755679	530371
P24390	ER lumen protein-retaining receptor 1 OS=Homo sapiens OX=9606 GN=KDELR1 PE=1 SV=1	KDELR1	5.19	1	1	1	110092	54048.8		274366	237903	35871.5
P24468	COUP transcription factor 2 OS=Homo sapiens OX=9606 GN=NR2F2 PE=1 SV=1	NR2F2	4.59	2	2	2	152800		435297	236785	302622	179242
P24534	Elongation factor 1-beta OS=Homo sapiens OX=9606 GN=EEF1B2 PE=1 SV=3	EEF1B2	10.67	2	1	1		17154000	8722180	170654		141902
P24539	ATP synthase F(0) complex subunit B1, mitochondrial OS=Homo sapiens OX=9606 GN=ATP5PB PE=1 SV=2	ATP5PB	32.81	9	9	9	3373270	6412010	6739370	4508150	5187950	6059820
P24557	Thromboxane-A synthase OS=Homo sapiens OX=9606 GN=TBXAS1 PE=1 SV=3	TBXAS1	6.57	3	3	3	131991	17233.9		46342.3	30243.2	32468
P24592	Insulin-like growth factor-binding protein 6 OS=Homo sapiens OX=9606 GN=IGFBP6 PE=1 SV=1	IGFBP6	14.17	4	4	4	975774	424384	366654			143979
P24593	Insulin-like growth factor-binding protein 5 OS=Homo sapiens OX=9606 GN=IGFBP5 PE=1 SV=1	IGFBP5	13.97	5	5	5	91753.5			1671860	1081890	5758000
P24666	Low molecular weight phosphotyrosine protein phosphatase OS=Homo sapiens OX=9606 GN=ACP1 PE=1 SV=3	ACP1	32.91	4	4	4	1177950	4445400	5966190	1274600	1443540	1120300
P24752	Acetyl-CoA acetyltransferase, mitochondrial OS=Homo sapiens OX=9606 GN=ACAT1 PE=1 SV=1	ACAT1	16.63	5	5	5	4541600	3999380	4042310	3974790	3738930	7195950
P24821	Tenascin OS=Homo sapiens OX=9606 GN=TNC PE=1 SV=3	TNC	6.45	14	14	14	947035	1349880	1242700	920584	491428	210726
P24844	Myosin regulatory light polypeptide 9 OS=Homo sapiens OX=9606 GN=MYL9 PE=1 SV=4	MYL9	45.93	8	8	8	64870400	18453000	34088500	122464000	91110600	23574700
P24928	DNA-directed RNA polymerase II subunit RPB1 OS=Homo sapiens OX=9606 GN=POLR2A PE=1 SV=2	POLR2A	2.49	5	5	5	83056.5			86540	118644	99476
P24941	Cyclin-dependent kinase 2 OS=Homo sapiens OX=9606 GN=CDK2 PE=1 SV=2	CDK2	27.52	7	7	7	1149920	1153460	1072940	357505	421360	357568
P25054	Adenomatous polyposis coli protein OS=Homo sapiens OX=9606 GN=APC PE=1 SV=2	APC	1.93	5	5	5	73479.8	23782.4	94580.1	99374	92234	76835.8
P25098	Beta-adrenergic receptor kinase 1 OS=Homo sapiens OX=9606 GN=GRK2 PE=1 SV=2	GRK2	14.08	10	10	10	423202	346815	506132	513651	675877	661019
P25116	Proteinase-activated receptor 1 OS=Homo sapiens OX=9606 GN=F2R PE=1 SV=2	F2R	2.35	1	1	1		102070	98227.2	1256290	1234970
P25205	DNA replication licensing factor MCM3 OS=Homo sapiens OX=9606 GN=MCM3 PE=1 SV=3	MCM3	17.57	14	14	14	651806	568246	597395	385377	815045	593592
P25311	Zinc-alpha-2-glycoprotein OS=Homo sapiens OX=9606 GN=AZGP1 PE=1 SV=2	AZGP1	6.71	2	2	2
P25325	3-mercaptopyruvate sulfurtransferase OS=Homo sapiens OX=9606 GN=MPST PE=1 SV=3	MPST	22.9	5	5	5	838909	538741	1679110	784769	1006760	897784
P25391	Laminin subunit alpha-1 OS=Homo sapiens OX=9606 GN=LAMA1 PE=1 SV=2	LAMA1	1.79	5	5	5				242012	983490	1061830
P25398	40S ribosomal protein S12 OS=Homo sapiens OX=9606 GN=RPS12 PE=1 SV=3	RPS12	40.91	7	7	7	9373220	2282920	10524300	11859900	10796500	10409500
P25445	Tumor necrosis factor receptor superfamily member 6 OS=Homo sapiens OX=9606 GN=FAS PE=1 SV=1	FAS	24.48	7	7	7	1019530	6461560	5900490	253683	241465	321714
P25490	Transcriptional repressor protein YY1 OS=Homo sapiens OX=9606 GN=YY1 PE=1 SV=2	YY1	5.31	2	2	1	24347.3			41086.6	37975.3	19263.7
P25685	DnaJ homolog subfamily B member 1 OS=Homo sapiens OX=9606 GN=DNAJB1 PE=1 SV=4	DNAJB1	22.06	10	10	10	1671940	6094180	6270970	1525450	1396030	1223740
P25686	DnaJ homolog subfamily B member 2 OS=Homo sapiens OX=9606 GN=DNAJB2 PE=1 SV=3	DNAJB2	14.2	4	4	4	752650	1332750	1341880	813547	670836	597293
P25705	ATP synthase subunit alpha, mitochondrial OS=Homo sapiens OX=9606 GN=ATP5F1A PE=1 SV=1	ATP5F1A	31.46	16	16	16	39441500	20066700	6916100	56537900	49121400	79252000
P25786	Proteasome subunit alpha type-1 OS=Homo sapiens OX=9606 GN=PSMA1 PE=1 SV=1	PSMA1	35.74	9	9	9	6398340	11613900	17392100	13475600	8373300	7034680
P25787	Proteasome subunit alpha type-2 OS=Homo sapiens OX=9606 GN=PSMA2 PE=1 SV=2	PSMA2	10.68	2	2	2	1354390	1541740	1865510	1522220	1291180	1435550
P25788	Proteasome subunit alpha type-3 OS=Homo sapiens OX=9606 GN=PSMA3 PE=1 SV=2	PSMA3	25.88	6	6	6	10046400	3665790	3596990	11095800	10629400	11638700
P25789	Proteasome subunit alpha type-4 OS=Homo sapiens OX=9606 GN=PSMA4 PE=1 SV=1	PSMA4	26.44	6	6	6	8285980	7733630	3548350	7236170	6785530	8444180
P25940	Collagen alpha-3(V) chain OS=Homo sapiens OX=9606 GN=COL5A3 PE=1 SV=3	COL5A3	1.72	3	3	3				93684.4	352052	187727
P25942	Tumor necrosis factor receptor superfamily member 5 OS=Homo sapiens OX=9606 GN=CD40 PE=1 SV=1	CD40	14.44	4	4	4	239166		223992	1273030	1053190	514972
P26006	Integrin alpha-3 OS=Homo sapiens OX=9606 GN=ITGA3 PE=1 SV=5	ITGA3	16.94	15	15	15	6006760	8183290	8824950	6774080	5355450	8384550
P26012	Integrin beta-8 OS=Homo sapiens OX=9606 GN=ITGB8 PE=1 SV=1	ITGB8	4.29	2	2	2				97434.9	59775.6
P26022	Pentraxin-related protein PTX3 OS=Homo sapiens OX=9606 GN=PTX3 PE=1 SV=3	PTX3	32.28	11	11	11	501759	732006	495829	423703	620601	28217000
P26038	Moesin OS=Homo sapiens OX=9606 GN=MSN PE=1 SV=3	MSN	42.29	31	31	22	135004000	59301500	92900300	63633300	49983100	52334300
P26196	Probable ATP-dependent RNA helicase DDX6 OS=Homo sapiens OX=9606 GN=DDX6 PE=1 SV=2	DDX6	24.64	11	11	11	4376260	1191590	514073	6806230	7994540	3485750
P26358	DNA (cytosine-5)-methyltransferase 1 OS=Homo sapiens OX=9606 GN=DNMT1 PE=1 SV=2	DNMT1	5.57	8	8	8	96949.1	122124	137090	129366	193171	242481
P26368	Splicing factor U2AF 65 kDa subunit OS=Homo sapiens OX=9606 GN=U2AF2 PE=1 SV=4	U2AF2	5.68	3	3	3	1140740	879419	916462	1061110	1224340	883944
P26373	60S ribosomal protein L13 OS=Homo sapiens OX=9606 GN=RPL13 PE=1 SV=4	RPL13	36.02	8	8	8	21313800	17027200	23600100	22677400	22999000	27444600
P26374	Rab proteins geranylgeranyltransferase component A 2 OS=Homo sapiens OX=9606 GN=CHML PE=1 SV=2	CHML	6.55	4	4	4	776391	737016	655713	177828	258085	125316
P26440	Isovaleryl-CoA dehydrogenase, mitochondrial OS=Homo sapiens OX=9606 GN=IVD PE=1 SV=2	IVD	7.28	3	3	3		725511	3206550	750419	657382	1195580
P26447	Protein S100-A4 OS=Homo sapiens OX=9606 GN=S100A4 PE=1 SV=1	S100A4	28.71	3	3	3	1086830	11849400	32375300	391142	362553
P26572	Alpha-1,3-mannosyl-glycoprotein 2-beta-N-acetylglucosaminyltransferase OS=Homo sapiens OX=9606 GN=MGAT1 PE=1 SV=2	MGAT1	7.87	3	3	3	707483	416505	632488	1298930	1336600	963139
P26583	High mobility group protein B2 OS=Homo sapiens OX=9606 GN=HMGB2 PE=1 SV=2	HMGB2	11.96	3	3	3	547060	475268	587219	314536	321344	754504
P26599	Polypyrimidine tract-binding protein 1 OS=Homo sapiens OX=9606 GN=PTBP1 PE=1 SV=2	PTBP1	11.85	5	5	5	2866490	1000040	385405	983291	1185970	1737090
P26639	Threonine--tRNA ligase 1, cytoplasmic OS=Homo sapiens OX=9606 GN=TARS1 PE=1 SV=3	TARS1	19.23	14	14	14	5857260	12665600	10707200	6834910	7474450	4233420
P26640	Valine--tRNA ligase OS=Homo sapiens OX=9606 GN=VARS1 PE=1 SV=4	VARS1	19.07	22	22	22	3527560	2344610	2790430	4261540	4578410	4419230
P26641	Elongation factor 1-gamma OS=Homo sapiens OX=9606 GN=EEF1G PE=1 SV=3	EEF1G	25.17	11	11	11	32994300	9365030	14858100	20044300	17410100	20779500
P26885	Peptidyl-prolyl cis-trans isomerase FKBP2 OS=Homo sapiens OX=9606 GN=FKBP2 PE=1 SV=2	FKBP2	33.1	6	6	6	8439610	5066260	5675280	4561130	2879810	4808480
P27105	Stomatin OS=Homo sapiens OX=9606 GN=STOM PE=1 SV=3	STOM	30.9	7	7	7	10253400	6722050	4109840	4851560	4793830	28130900
P27144	Adenylate kinase 4, mitochondrial OS=Homo sapiens OX=9606 GN=AK4 PE=1 SV=1	AK4	30.94	6	6	6	1014790	1505090	1188690	880180	605195	201532
P27169	Serum paraoxonase/arylesterase 1 OS=Homo sapiens OX=9606 GN=PON1 PE=1 SV=3	PON1	3.1	1	1	1	260754	422086	505446
P27348	14-3-3 protein theta OS=Homo sapiens OX=9606 GN=YWHAQ PE=1 SV=1	YWHAQ	34.29	9	6	6	17350400	36434800	71273000	9278030	9826190	8756990
P27361	Mitogen-activated protein kinase 3 OS=Homo sapiens OX=9606 GN=MAPK3 PE=1 SV=4	MAPK3	25.59	10	10	10	4191390	2038200	544808	3986280	3597830	5886090
P27448	MAP/microtubule affinity-regulating kinase 3 OS=Homo sapiens OX=9606 GN=MARK3 PE=1 SV=5	MARK3	10.76	7	3	3	41592.2			67325.3	55058.2	127865
P27449	V-type proton ATPase 16 kDa proteolipid subunit c OS=Homo sapiens OX=9606 GN=ATP6V0C PE=1 SV=1	ATP6V0C	11.61	2	2	2			164039	321099	192147
P27487	Dipeptidyl peptidase 4 OS=Homo sapiens OX=9606 GN=DPP4 PE=1 SV=2	DPP4	26.24	19	19	19	5872400	2693720	2310920	1709070	1064660	9407770
P27635	60S ribosomal protein L10 OS=Homo sapiens OX=9606 GN=RPL10 PE=1 SV=5	RPL10	34.11	7	7	7	20516300	12128500	10922300	5519720	9078980	19751100
P27658	Collagen alpha-1(VIII) chain OS=Homo sapiens OX=9606 GN=COL8A1 PE=1 SV=2	COL8A1	7.8	4	4	4	136435	595679	467961
P27694	Replication protein A 70 kDa DNA-binding subunit OS=Homo sapiens OX=9606 GN=RPA1 PE=1 SV=2	RPA1	10.23	7	7	7	191051	249033	221254	173855	336142	283342
P27695	DNA-(apurinic or apyrimidinic site) endonuclease OS=Homo sapiens OX=9606 GN=APEX1 PE=1 SV=2	APEX1	23.9	7	7	7	529160	661904	1053680	667653	684342	812289
P27701	CD82 antigen OS=Homo sapiens OX=9606 GN=CD82 PE=1 SV=1	CD82	8.99	3	3	3	271317	224065	32999.3	4296320	3446130	699833
P27707	Deoxycytidine kinase OS=Homo sapiens OX=9606 GN=DCK PE=1 SV=1	DCK	25.38	6	6	6	453653	1052570	561605	337271	467488	338221
P27708	CAD protein OS=Homo sapiens OX=9606 GN=CAD PE=1 SV=3	CAD	19.33	36	36	35	4727950	3014680	3316830	3260580	3956220	4459230
P27797	Calreticulin OS=Homo sapiens OX=9606 GN=CALR PE=1 SV=1	CALR	26.62	10	10	10	45280900	45157800	24033700	27876700	23383900	30674200
P27816	Microtubule-associated protein 4 OS=Homo sapiens OX=9606 GN=MAP4 PE=1 SV=3	MAP4	20.83	20	20	20	3594750	3986410	4179830	2197980	1029220	3853670
P27824	Calnexin OS=Homo sapiens OX=9606 GN=CANX PE=1 SV=2	CANX	27.03	17	17	17	32055600	26455800	41282200	44939200	33775000	26252200
P27986	Phosphatidylinositol 3-kinase regulatory subunit alpha OS=Homo sapiens OX=9606 GN=PIK3R1 PE=1 SV=2	PIK3R1	12.43	9	8	8	455605	939520	637724	283926	270244	231360
P27987	Inositol-trisphosphate 3-kinase B OS=Homo sapiens OX=9606 GN=ITPKB PE=1 SV=5	ITPKB	2.43	2	2	2				179708	143603
P28062	Proteasome subunit beta type-8 OS=Homo sapiens OX=9606 GN=PSMB8 PE=1 SV=3	PSMB8	22.1	5	5	5	1513040	736065	736186	4330530	3814700	3765170
P28065	Proteasome subunit beta type-9 OS=Homo sapiens OX=9606 GN=PSMB9 PE=1 SV=2	PSMB9	16.89	3	3	3	331994	214437	117060	1247110	1080900	1297170
P28066	Proteasome subunit alpha type-5 OS=Homo sapiens OX=9606 GN=PSMA5 PE=1 SV=3	PSMA5	21.99	4	4	4	6120040	3750340	4394280	3342020	2895520	4923310
P28070	Proteasome subunit beta type-4 OS=Homo sapiens OX=9606 GN=PSMB4 PE=1 SV=4	PSMB4	12.88	3	3	3	1925100	1718640	2067410	3401710	3085950	2879990
P28072	Proteasome subunit beta type-6 OS=Homo sapiens OX=9606 GN=PSMB6 PE=1 SV=4	PSMB6	12.97	3	3	3	10057700	8386690	7386540	10467300	9677990	9458850
P28074	Proteasome subunit beta type-5 OS=Homo sapiens OX=9606 GN=PSMB5 PE=1 SV=3	PSMB5	33.46	7	7	7	735763	5643820	5898450	372348	529974	662673
P28161	Glutathione S-transferase Mu 2 OS=Homo sapiens OX=9606 GN=GSTM2 PE=1 SV=2	GSTM2	37.61	7	7	7	1271640	2539040	2234800	943177	647546	704313
P28288	ATP-binding cassette sub-family D member 3 OS=Homo sapiens OX=9606 GN=ABCD3 PE=1 SV=1	ABCD3	7.13	4	4	4	627189	78970.8	143601	811772	896573	1284600
P28290	Protein ITPRID2 OS=Homo sapiens OX=9606 GN=ITPRID2 PE=1 SV=3	ITPRID2	13.5	17	17	17	964031	1342310	1460960	2028170	2248960	1913360
P28300	Protein-lysine 6-oxidase OS=Homo sapiens OX=9606 GN=LOX PE=1 SV=2	LOX	16.31	5	5	5	3039600	813274	811568	2802510	2429090	1069160
P28331	NADH-ubiquinone oxidoreductase 75 kDa subunit, mitochondrial OS=Homo sapiens OX=9606 GN=NDUFS1 PE=1 SV=3	NDUFS1	22.28	15	15	15	3883680	2060640	2084000	4714960	4287060	7208620
P28340	DNA polymerase delta catalytic subunit OS=Homo sapiens OX=9606 GN=POLD1 PE=1 SV=2	POLD1	2.62	3	3	3	196980	138352	96909.7		93539.4	100007
P28370	Probable global transcription activator SNF2L1 OS=Homo sapiens OX=9606 GN=SMARCA1 PE=1 SV=2	SMARCA1	13.47	15	15	9	532190	733535	762996	667456	706535	571343
P28482	Mitogen-activated protein kinase 1 OS=Homo sapiens OX=9606 GN=MAPK1 PE=1 SV=3	MAPK1	23.61	8	5	5	3611110	3659330	6487440	2092680	2111950	2160600
P28676	Grancalcin OS=Homo sapiens OX=9606 GN=GCA PE=1 SV=2	GCA	9.22	2	2	2	277088	290705	204540	662812	743385	278241
P28702	Retinoic acid receptor RXR-beta OS=Homo sapiens OX=9606 GN=RXRB PE=1 SV=2	RXRB	4.13	2	2	2	101528			57339.6	92279.7	117829
P28799	Progranulin OS=Homo sapiens OX=9606 GN=GRN PE=1 SV=2	GRN	16.69	8	8	8	1955150	1755940	435524	3207670	2044200	1430710
P28827	Receptor-type tyrosine-protein phosphatase mu OS=Homo sapiens OX=9606 GN=PTPRM PE=1 SV=2	PTPRM	11.23	14	14	14	757808	997838	802578	383275	320000	116252
P28838	Cytosol aminopeptidase OS=Homo sapiens OX=9606 GN=LAP3 PE=1 SV=3	LAP3	43.74	17	17	17	6918210	4245490	6902190	12152300	12028000	9601040
P28845	11-beta-hydroxysteroid dehydrogenase 1 OS=Homo sapiens OX=9606 GN=HSD11B1 PE=1 SV=3	HSD11B1	15.41	5	5	5	45727.9	206218	177275	1286720		3358580
P29144	Tripeptidyl-peptidase 2 OS=Homo sapiens OX=9606 GN=TPP2 PE=1 SV=4	TPP2	27.22	29	29	29	3847660	2699600	2117760	4199530	3696230	3838600
P29218	Inositol monophosphatase 1 OS=Homo sapiens OX=9606 GN=IMPA1 PE=1 SV=1	IMPA1	35.38	8	8	8	2765910	3230270	2131520	2499030	2663850	2284130
P29279	CCN family member 2 OS=Homo sapiens OX=9606 GN=CCN2 PE=1 SV=2	CCN2	25.21	8	8	8	162145	206620	379567	3207040	2117310	575847
P29317	Ephrin type-A receptor 2 OS=Homo sapiens OX=9606 GN=EPHA2 PE=1 SV=2	EPHA2	16.6	15	15	15	2144350	1156800	1528140	5944820	6491850	4685320
P29323	Ephrin type-B receptor 2 OS=Homo sapiens OX=9606 GN=EPHB2 PE=1 SV=5	EPHB2	12.89	12	11	11	456489	450796	797469	2463580	2044070	1587880
P29353	SHC-transforming protein 1 OS=Homo sapiens OX=9606 GN=SHC1 PE=1 SV=4	SHC1	12.18	6	6	6	918222	1835750	2121720	1485700	1205190	1349980
P29372	DNA-3-methyladenine glycosylase OS=Homo sapiens OX=9606 GN=MPG PE=1 SV=3	MPG	16.44	4	4	4	400073	138972	230698	348674	541675	416767
P29373	Cellular retinoic acid-binding protein 2 OS=Homo sapiens OX=9606 GN=CRABP2 PE=1 SV=2	CRABP2	34.78	4	4	4	4159830	946225	840681	1805450	1249620	409698
P29401	Transketolase OS=Homo sapiens OX=9606 GN=TKT PE=1 SV=3	TKT	8.35	6	6	6	2138380	3587390	27755700	4558340	3613750	1783960
P29466	Caspase-1 OS=Homo sapiens OX=9606 GN=CASP1 PE=1 SV=1	CASP1	11.39	5	5	5	337240	356024	278463	167694	124166	1413130
P29536	Leiomodin-1 OS=Homo sapiens OX=9606 GN=LMOD1 PE=1 SV=3	LMOD1	3.5	2	2	2	311195	410182	345949	142187	65901.6
P29590	Protein PML OS=Homo sapiens OX=9606 GN=PML PE=1 SV=3	PML	14.29	11	11	11	285754	261336	258792	1285070	995486	1241790
P29597	Non-receptor tyrosine-protein kinase TYK2 OS=Homo sapiens OX=9606 GN=TYK2 PE=1 SV=3	TYK2	6.57	7	7	7	452264	264639	361847	371860	364237	429141
P29692	Elongation factor 1-delta OS=Homo sapiens OX=9606 GN=EEF1D PE=1 SV=5	EEF1D	32.74	7	7	7	18829100	12916500	5269220	13776300	12022300	11773600
P29728	2'-5'-oligoadenylate synthase 2 OS=Homo sapiens OX=9606 GN=OAS2 PE=1 SV=3	OAS2	21.56	15	15	15	54662			5839300	6527270	3215190
P29966	Myristoylated alanine-rich C-kinase substrate OS=Homo sapiens OX=9606 GN=MARCKS PE=1 SV=4	MARCKS	23.8	7	7	7	1036020	881750	1322920	1777140	1618200	693167
P29992	Guanine nucleotide-binding protein subunit alpha-11 OS=Homo sapiens OX=9606 GN=GNA11 PE=1 SV=2	GNA11	38.16	12	12	12	14408400	18680900	12344200	10469700	10951100	8250600
P30038	Delta-1-pyrroline-5-carboxylate dehydrogenase, mitochondrial OS=Homo sapiens OX=9606 GN=ALDH4A1 PE=1 SV=3	ALDH4A1	6.39	3	3	3	597866	707331	861151	349658	438607	917214
P30039	Phenazine biosynthesis-like domain-containing protein OS=Homo sapiens OX=9606 GN=PBLD PE=1 SV=2	PBLD	12.5	2	2	2	558388	460441	336293	338151	181775	115523
P30040	Endoplasmic reticulum resident protein 29 OS=Homo sapiens OX=9606 GN=ERP29 PE=1 SV=4	ERP29	24.9	6	6	6	12842200	9391140	10665300	9015770	7024310	7259770
P30041	Peroxiredoxin-6 OS=Homo sapiens OX=9606 GN=PRDX6 PE=1 SV=3	PRDX6	52.68	10	10	10	97468600	58897700	45737000	82853500	64880700	69262300
P30043	Flavin reductase (NADPH) OS=Homo sapiens OX=9606 GN=BLVRB PE=1 SV=3	BLVRB	40.29	5	5	5	2095060	3347070	683353	789835	767897	1249820
P30044	Peroxiredoxin-5, mitochondrial OS=Homo sapiens OX=9606 GN=PRDX5 PE=1 SV=4	PRDX5	25.7	5	5	5	16657100	4068760	2628680	15281600	10558200	14591100
P30046	D-dopachrome decarboxylase OS=Homo sapiens OX=9606 GN=DDT PE=1 SV=3	DDT	33.9	5	5	5	1654230	2509440	3476840	2001730	1562210	398445
P30048	Thioredoxin-dependent peroxide reductase, mitochondrial OS=Homo sapiens OX=9606 GN=PRDX3 PE=1 SV=3	PRDX3	8.2	2	2	2	2847680	1027610	895432	2930760	2268570	4641300
P30050	60S ribosomal protein L12 OS=Homo sapiens OX=9606 GN=RPL12 PE=1 SV=1	RPL12	40	4	4	4	6177190	936707	2022500	4671470	5298360	5767390
P30084	Enoyl-CoA hydratase, mitochondrial OS=Homo sapiens OX=9606 GN=ECHS1 PE=1 SV=4	ECHS1	10.34	3	3	3	2312390	2713540	3005260	1685940	1560180	1700670
P30085	UMP-CMP kinase OS=Homo sapiens OX=9606 GN=CMPK1 PE=1 SV=3	CMPK1	41.33	8	8	8	1840360	2299070	2869100	1978410	1401830	1110950
P30086	Phosphatidylethanolamine-binding protein 1 OS=Homo sapiens OX=9606 GN=PEBP1 PE=1 SV=3	PEBP1	53.48	8	8	8	6852670	640328	8102150	2410470	4763820	3542680
P30101	Protein disulfide-isomerase A3 OS=Homo sapiens OX=9606 GN=PDIA3 PE=1 SV=4	PDIA3	46.14	25	25	25	86440700	204016000	155572000	102283000	91617400	87873000
P30153	Serine/threonine-protein phosphatase 2A 65 kDa regulatory subunit A alpha isoform OS=Homo sapiens OX=9606 GN=PPP2R1A PE=1 SV=4	PPP2R1A	24.96	14	14	14	11872300	7078720	6895090	17798200	17306000	16385200
P30154	Serine/threonine-protein phosphatase 2A 65 kDa regulatory subunit A beta isoform OS=Homo sapiens OX=9606 GN=PPP2R1B PE=1 SV=3	PPP2R1B	14.81	9	6	6	224880	4305580	1837170	396024	517348	546065
P30260	Cell division cycle protein 27 homolog OS=Homo sapiens OX=9606 GN=CDC27 PE=1 SV=2	CDC27	5.22	3	3	3		616016	451027	331371	306808	158748
P30281	G1/S-specific cyclin-D3 OS=Homo sapiens OX=9606 GN=CCND3 PE=1 SV=2	CCND3	6.85	2	2	2				238486	198634	134809
P30405	Peptidyl-prolyl cis-trans isomerase F, mitochondrial OS=Homo sapiens OX=9606 GN=PPIF PE=1 SV=1	PPIF	9.66	2	2	2		1113610	624918
P30419	Glycylpeptide N-tetradecanoyltransferase 1 OS=Homo sapiens OX=9606 GN=NMT1 PE=1 SV=2	NMT1	21.57	7	7	7	967845	1921130	1467590	581575	635200	717293
P30519	Heme oxygenase 2 OS=Homo sapiens OX=9606 GN=HMOX2 PE=1 SV=2	HMOX2	29.11	9	9	9	2648650	1470030	2224350	2921740	3050140	4826580
P30520	Adenylosuccinate synthetase isozyme 2 OS=Homo sapiens OX=9606 GN=ADSS2 PE=1 SV=3	ADSS2	25.44	9	9	9	2438870	5145810	4169860	1361920	1424410	1687170
P30530	Tyrosine-protein kinase receptor UFO OS=Homo sapiens OX=9606 GN=AXL PE=1 SV=4	AXL	7.16	6	6	6	1325770	626878	595385	685599	695336	476919
P30533	Alpha-2-macroglobulin receptor-associated protein OS=Homo sapiens OX=9606 GN=LRPAP1 PE=1 SV=1	LRPAP1	26.89	11	11	11	1485370	1055290	327781	1244530	1057120	1343580
P30566	Adenylosuccinate lyase OS=Homo sapiens OX=9606 GN=ADSL PE=1 SV=2	ADSL	18.8	7	7	7	2123930	3901260	2416130	2598050	2889010	1893710
P30622	CAP-Gly domain-containing linker protein 1 OS=Homo sapiens OX=9606 GN=CLIP1 PE=1 SV=2	CLIP1	21.77	31	31	31	1155120	1435350	845973	677621	540445	908475
P30626	Sorcin OS=Homo sapiens OX=9606 GN=SRI PE=1 SV=1	SRI	29.29	6	6	6	11496400	7122430	5683140	7878010	9575670	8110380
P30740	Leukocyte elastase inhibitor OS=Homo sapiens OX=9606 GN=SERPINB1 PE=1 SV=1	SERPINB1	20.32	9	9	8	878250	1465680	1940350	566033	531887	401842
P30825	High affinity cationic amino acid transporter 1 OS=Homo sapiens OX=9606 GN=SLC7A1 PE=1 SV=1	SLC7A1	5.25	3	3	3	1881030	2606370	2233410	533504	356473	277994
P30837	Aldehyde dehydrogenase X, mitochondrial OS=Homo sapiens OX=9606 GN=ALDH1B1 PE=1 SV=4	ALDH1B1	17.79	7	7	7	696104	1107830	993842	1865030	1738430	2741720
P30876	DNA-directed RNA polymerase II subunit RPB2 OS=Homo sapiens OX=9606 GN=POLR2B PE=1 SV=1	POLR2B	9.37	9	9	9	464134	349302	309090	510566	621912	518621
P31025	Lipocalin-1 OS=Homo sapiens OX=9606 GN=LCN1 PE=1 SV=1	LCN1	15.91	3	3	2
P31040	Succinate dehydrogenase [ubiquinone] flavoprotein subunit, mitochondrial OS=Homo sapiens OX=9606 GN=SDHA PE=1 SV=2	SDHA	23.34	14	14	14	3007270	1690170	2001670	2915220	3495380	6659940
P31146	Coronin-1A OS=Homo sapiens OX=9606 GN=CORO1A PE=1 SV=4	CORO1A	11.06	6	6	6	644464	594685	609552	541475	557646	254733
P31150	Rab GDP dissociation inhibitor alpha OS=Homo sapiens OX=9606 GN=GDI1 PE=1 SV=2	GDI1	24.16	11	7	7	3073220	2007150	2242220	3985180	3513630	2157740
P31153	S-adenosylmethionine synthase isoform type-2 OS=Homo sapiens OX=9606 GN=MAT2A PE=1 SV=1	MAT2A	22.78	8	8	8	3404060	3405470	2170760	1854820	1931380	3137000
P31321	cAMP-dependent protein kinase type I-beta regulatory subunit OS=Homo sapiens OX=9606 GN=PRKAR1B PE=1 SV=4	PRKAR1B	7.35	4	2	2	170339			107275	137726	88667
P31323	cAMP-dependent protein kinase type II-beta regulatory subunit OS=Homo sapiens OX=9606 GN=PRKAR2B PE=1 SV=3	PRKAR2B	14.59	5	3	3	214154		130238	214072	267430	117241
P31327	Carbamoyl-phosphate synthase [ammonia], mitochondrial OS=Homo sapiens OX=9606 GN=CPS1 PE=1 SV=2	CPS1	4.27	6	5	5	179370	660512	613437	285744	279464	273376
P31350	Ribonucleoside-diphosphate reductase subunit M2 OS=Homo sapiens OX=9606 GN=RRM2 PE=1 SV=1	RRM2	21.34	7	7	7	3561640	3424850	1933870	494918	1034230	996176
P31431	Syndecan-4 OS=Homo sapiens OX=9606 GN=SDC4 PE=1 SV=2	SDC4	22.73	4	4	4	319825	719094	246469	357779	771418	1207160
P31483	Cytotoxic granule associated RNA binding protein TIA1 OS=Homo sapiens OX=9606 GN=TIA1 PE=1 SV=3	TIA1	16.32	6	4	4	160016	253053	240709	94112.7	116481	58767.4
P31641	Sodium- and chloride-dependent taurine transporter OS=Homo sapiens OX=9606 GN=SLC6A6 PE=1 SV=2	SLC6A6	3.39	2	2	2	666206	368463	392101	1563850	1892370	531332
P31689	DnaJ homolog subfamily A member 1 OS=Homo sapiens OX=9606 GN=DNAJA1 PE=1 SV=2	DNAJA1	17.13	7	7	7	3446310	3967800	2236860	2959010	3898560	3002830
P31749	RAC-alpha serine/threonine-protein kinase OS=Homo sapiens OX=9606 GN=AKT1 PE=1 SV=2	AKT1	28.54	13	13	10	2747470	1035980	1468080	1363770	1396390	1380260
P31751	RAC-beta serine/threonine-protein kinase OS=Homo sapiens OX=9606 GN=AKT2 PE=1 SV=2	AKT2	15.59	7	6	6	514270	168032	467185	215907	272610	182185
P31930	Cytochrome b-c1 complex subunit 1, mitochondrial OS=Homo sapiens OX=9606 GN=UQCRC1 PE=1 SV=3	UQCRC1	26.88	10	10	10	6135370	905324	749235	9793430	9876930	12571500
P31937	3-hydroxyisobutyrate dehydrogenase, mitochondrial OS=Homo sapiens OX=9606 GN=HIBADH PE=1 SV=2	HIBADH	11.31	3	3	3		1339590	1105780			1077510
P31939	Bifunctional purine biosynthesis protein ATIC OS=Homo sapiens OX=9606 GN=ATIC PE=1 SV=3	ATIC	40.2	19	19	19	11080700	10820400	5778430	9945460	10815700	11408700
P31942	Heterogeneous nuclear ribonucleoprotein H3 OS=Homo sapiens OX=9606 GN=HNRNPH3 PE=1 SV=2	HNRNPH3	17.63	4	4	4	1743100	695409	2836810	1291320	1899590	2844870
P31943	Heterogeneous nuclear ribonucleoprotein H OS=Homo sapiens OX=9606 GN=HNRNPH1 PE=1 SV=4	HNRNPH1	18.26	6	3	3	594995		389373	489532	703555	720966
P31946	14-3-3 protein beta/alpha OS=Homo sapiens OX=9606 GN=YWHAB PE=1 SV=3	YWHAB	32.11	8	3	3	9047230	22969600	45639300	10882900	10333100	7885750
P31948	Stress-induced-phosphoprotein 1 OS=Homo sapiens OX=9606 GN=STIP1 PE=1 SV=1	STIP1	37.94	22	22	22	19528900	10464900	13075400	13494400	12992900	9909070
P31949	Protein S100-A11 OS=Homo sapiens OX=9606 GN=S100A11 PE=1 SV=2	S100A11	37.14	4	4	4	29424600	57750200	28327100	24453200	19026600	23237400
P32004	Neural cell adhesion molecule L1 OS=Homo sapiens OX=9606 GN=L1CAM PE=1 SV=2	L1CAM	6.84	8	8	8				3211350	3509430	2586000
P32119	Peroxiredoxin-2 OS=Homo sapiens OX=9606 GN=PRDX2 PE=1 SV=5	PRDX2	10.61	3	2	2	1309180	228508	392564	2695080	1468340	1555620
P32121	Beta-arrestin-2 OS=Homo sapiens OX=9606 GN=ARRB2 PE=1 SV=2	ARRB2	2.93	1	1	1		213772	185868			111459
P32189	Glycerol kinase OS=Homo sapiens OX=9606 GN=GK PE=1 SV=3	GK	19.68	10	10	10	1022870	531987	266216	124093	108806	1403090
P32321	Deoxycytidylate deaminase OS=Homo sapiens OX=9606 GN=DCTD PE=1 SV=2	DCTD	23.03	4	4	4	1605910	2134680	2280020	1818480	1411290	851795
P32322	Pyrroline-5-carboxylate reductase 1, mitochondrial OS=Homo sapiens OX=9606 GN=PYCR1 PE=1 SV=2	PYCR1	28.53	8	8	8	456122	944504	6598270	502993	474229	882048
P32418	Sodium/calcium exchanger 1 OS=Homo sapiens OX=9606 GN=SLC8A1 PE=1 SV=3	SLC8A1	7.71	5	5	5	240484	263677	166676		91665
P32455	Guanylate-binding protein 1 OS=Homo sapiens OX=9606 GN=GBP1 PE=1 SV=2	GBP1	15.2	8	8	8	1139510	1344450	682061	2122780	1149360	2287980
P32456	Guanylate-binding protein 2 OS=Homo sapiens OX=9606 GN=GBP2 PE=1 SV=3	GBP2	3.38	2	2	2		365008	544410	175565	102543
P32856	Syntaxin-2 OS=Homo sapiens OX=9606 GN=STX2 PE=1 SV=3	STX2	13.89	4	4	4	417927	744452	497915	415946	438261	308027
P32929	Cystathionine gamma-lyase OS=Homo sapiens OX=9606 GN=CTH PE=1 SV=3	CTH	5.93	2	2	2			86265.1	253214	250817	258479
P32969	60S ribosomal protein L9 OS=Homo sapiens OX=9606 GN=RPL9P9 PE=1 SV=1	RPL9P9	29.69	6	6	6	19651700	2614150	5576120	12253100	13806300	18054700
P33121	Long-chain-fatty-acid--CoA ligase 1 OS=Homo sapiens OX=9606 GN=ACSL1 PE=1 SV=1	ACSL1	19.48	14	14	14	877537	987258	1278390	901965	749938	1365250
P33176	Kinesin-1 heavy chain OS=Homo sapiens OX=9606 GN=KIF5B PE=1 SV=1	KIF5B	38.53	37	37	25	10427500	15928300	16073900	11563100	9498690	11220700
P33240	Cleavage stimulation factor subunit 2 OS=Homo sapiens OX=9606 GN=CSTF2 PE=1 SV=1	CSTF2	5.72	3	3	3	290558	330566	312609	274668	308105	376662
P33316	Deoxyuridine 5'-triphosphate nucleotidohydrolase, mitochondrial OS=Homo sapiens OX=9606 GN=DUT PE=1 SV=4	DUT	36.9	8	8	8	3676020	3554420	4082530	948366	942982	1098180
P33527	Multidrug resistance-associated protein 1 OS=Homo sapiens OX=9606 GN=ABCC1 PE=1 SV=3	ABCC1	14.83	19	19	18	1238860	1126700	1453140	1295670	1226370	967030
P33764	Protein S100-A3 OS=Homo sapiens OX=9606 GN=S100A3 PE=1 SV=1	S100A3	10.89	1	1	1			136569	112431	161171
P33897	ATP-binding cassette sub-family D member 1 OS=Homo sapiens OX=9606 GN=ABCD1 PE=1 SV=2	ABCD1	11.95	8	8	8	415202	419590	506839	1199610	1115380	925220
P33908	Mannosyl-oligosaccharide 1,2-alpha-mannosidase IA OS=Homo sapiens OX=9606 GN=MAN1A1 PE=1 SV=3	MAN1A1	5.67	3	3	3	655478	176282	205005	387278	390708	417110
P33991	DNA replication licensing factor MCM4 OS=Homo sapiens OX=9606 GN=MCM4 PE=1 SV=5	MCM4	8.46	7	7	7	486145	628349	523683	488494	873492	657144
P33992	DNA replication licensing factor MCM5 OS=Homo sapiens OX=9606 GN=MCM5 PE=1 SV=5	MCM5	18.12	11	11	11	446997	265667	205765	293025	628638	638479
P33993	DNA replication licensing factor MCM7 OS=Homo sapiens OX=9606 GN=MCM7 PE=1 SV=4	MCM7	16.55	10	10	10	389074	458578	412834	251809	521410	420098
P34059	N-acetylgalactosamine-6-sulfatase OS=Homo sapiens OX=9606 GN=GALNS PE=1 SV=1	GALNS	5.56	3	3	3	310675	355428	401945	364085	297941	356025
P34741	Syndecan-2 OS=Homo sapiens OX=9606 GN=SDC2 PE=1 SV=2	SDC2	5.47	2	2	2	201102			235451	119995	41285.7
P34896	Serine hydroxymethyltransferase, cytosolic OS=Homo sapiens OX=9606 GN=SHMT1 PE=1 SV=1	SHMT1	18.43	8	8	8	674800	921752	1198950	289601	475458	1198990
P34897	Serine hydroxymethyltransferase, mitochondrial OS=Homo sapiens OX=9606 GN=SHMT2 PE=1 SV=3	SHMT2	42.26	17	17	17	9665350	5576010	6325210	9604310	11610000	18243400
P34925	Tyrosine-protein kinase RYK OS=Homo sapiens OX=9606 GN=RYK PE=1 SV=3	RYK	1.81	1	1	1				190678	127507
P34931	Heat shock 70 kDa protein 1-like OS=Homo sapiens OX=9606 GN=HSPA1L PE=1 SV=2	HSPA1L	16.22	10	1	1		189470	432963
P34932	Heat shock 70 kDa protein 4 OS=Homo sapiens OX=9606 GN=HSPA4 PE=1 SV=4	HSPA4	30.83	24	24	24	23109800	14019300	13202200	19871500	18685700	15685000
P34947	G protein-coupled receptor kinase 5 OS=Homo sapiens OX=9606 GN=GRK5 PE=1 SV=1	GRK5	11.19	5	4	4	138925	76591.5		322030	325058	336407
P34949	Mannose-6-phosphate isomerase OS=Homo sapiens OX=9606 GN=MPI PE=1 SV=2	MPI	16.78	7	7	7	1010510	996856	874807	609761	567246	885217
P35052	Glypican-1 OS=Homo sapiens OX=9606 GN=GPC1 PE=1 SV=2	GPC1	22.04	11	11	11	1742050	3390790	2865730	2359980	4208040	6288950
P35080	Profilin-2 OS=Homo sapiens OX=9606 GN=PFN2 PE=1 SV=3	PFN2	10.71	2	2	2		673351	723078
P35221	Catenin alpha-1 OS=Homo sapiens OX=9606 GN=CTNNA1 PE=1 SV=1	CTNNA1	24.39	21	21	21	8203180	2311310	2665170	6966640	7164630	4326930
P35222	Catenin beta-1 OS=Homo sapiens OX=9606 GN=CTNNB1 PE=1 SV=1	CTNNB1	24.58	16	16	13	6099450	4467670	4536950	4704360	5253490	3222480
P35232	Prohibitin 1 OS=Homo sapiens OX=9606 GN=PHB1 PE=1 SV=1	PHB1	31.99	9	9	9	12292700	18702600	8811550	18400900	16907000	25058400
P35237	Serpin B6 OS=Homo sapiens OX=9606 GN=SERPINB6 PE=1 SV=3	SERPINB6	34.31	10	10	10	12079100	9540080	9550110	3294900	4284330	4361960
P35240	Merlin OS=Homo sapiens OX=9606 GN=NF2 PE=1 SV=1	NF2	27.23	16	16	16	617773	661863	636829	460373	445889	300449
P35241	Radixin OS=Homo sapiens OX=9606 GN=RDX PE=1 SV=1	RDX	36.36	23	13	13	3160110	1052040	3478540	2109370	1495510	1774310
P35244	Replication protein A 14 kDa subunit OS=Homo sapiens OX=9606 GN=RPA3 PE=1 SV=1	RPA3	8.26	1	1	1		687821	700051
P35249	Replication factor C subunit 4 OS=Homo sapiens OX=9606 GN=RFC4 PE=1 SV=2	RFC4	20.39	7	7	7	400531	434062	562192	271541	435135	693837
P35250	Replication factor C subunit 2 OS=Homo sapiens OX=9606 GN=RFC2 PE=1 SV=3	RFC2	11.02	4	4	4	229468	153286	93055.7	147727	220073	236361
P35251	Replication factor C subunit 1 OS=Homo sapiens OX=9606 GN=RFC1 PE=1 SV=4	RFC1	2	2	2	2		112451	78358	811686	535690	721431
P35268	60S ribosomal protein L22 OS=Homo sapiens OX=9606 GN=RPL22 PE=1 SV=2	RPL22	18.75	2	2	2	15021400	47822200	50231100	13615900	12613600	13558400
P35269	General transcription factor IIF subunit 1 OS=Homo sapiens OX=9606 GN=GTF2F1 PE=1 SV=2	GTF2F1	2.71	1	1	1	93782.9			80914.6	117341	175195
P35270	Sepiapterin reductase OS=Homo sapiens OX=9606 GN=SPR PE=1 SV=1	SPR	14.94	4	4	4	879205	615005	765658	466935	452401	455062
P35354	Prostaglandin G/H synthase 2 OS=Homo sapiens OX=9606 GN=PTGS2 PE=1 SV=2	PTGS2	4.64	3	2	2				47481	50312	58288.2
P35367	Histamine H1 receptor OS=Homo sapiens OX=9606 GN=HRH1 PE=1 SV=1	HRH1	8.83	4	4	4	161622		49958	197968	186502	253761
P35442	Thrombospondin-2 OS=Homo sapiens OX=9606 GN=THBS2 PE=1 SV=2	THBS2	10.15	10	10	10	295086	413625	506765	414225	288753	1048410
P35475	Alpha-L-iduronidase OS=Homo sapiens OX=9606 GN=IDUA PE=1 SV=2	IDUA	4.75	3	3	3	376559	189340	191892	435289	258620	325847
P35520	Cystathionine beta-synthase OS=Homo sapiens OX=9606 GN=CBS PE=1 SV=2	CBS	10.89	5	5	5	976221	935987	663700	439046	627873	864354
P35527	Keratin, type I cytoskeletal 9 OS=Homo sapiens OX=9606 GN=KRT9 PE=1 SV=3	KRT9	16.53	10	10	10	1913760	1468860	1400560	3772130	606795	2241650
P35555	Fibrillin-1 OS=Homo sapiens OX=9606 GN=FBN1 PE=1 SV=4	FBN1	11.49	32	32	30	1082430	977346	885222	533877	365812	7546050
P35556	Fibrillin-2 OS=Homo sapiens OX=9606 GN=FBN2 PE=1 SV=3	FBN2	8.69	24	22	22	958811	825348	498189	102678	172383	481959
P35568	Insulin receptor substrate 1 OS=Homo sapiens OX=9606 GN=IRS1 PE=1 SV=1	IRS1	2.09	2	2	2	144743	199623		80831	104802	229759
P35573	Glycogen debranching enzyme OS=Homo sapiens OX=9606 GN=AGL PE=1 SV=3	AGL	11.81	15	15	15	681278	326309	432390	703992	565198	608168
P35579	Myosin-9 OS=Homo sapiens OX=9606 GN=MYH9 PE=1 SV=4	MYH9	47.5	95	95	75	65449800	55204900	49622100	135327000	100002000	79169700
P35580	Myosin-10 OS=Homo sapiens OX=9606 GN=MYH10 PE=1 SV=3	MYH10	34.21	72	59	56	6622120	6430130	7772670	13718700	11809100	8233690
P35606	Coatomer subunit beta' OS=Homo sapiens OX=9606 GN=COPB2 PE=1 SV=2	COPB2	25.72	19	19	19	5993970	3690890	2959510	11551700	13300900	7686710
P35610	Sterol O-acyltransferase 1 OS=Homo sapiens OX=9606 GN=SOAT1 PE=1 SV=3	SOAT1	6	3	3	3	186273	37330.5	112367	181249	153134	140892
P35611	Alpha-adducin OS=Homo sapiens OX=9606 GN=ADD1 PE=1 SV=2	ADD1	25.64	15	15	15	5343810	3746140	5946920	2476440	2489510	3040040
P35613	Basigin OS=Homo sapiens OX=9606 GN=BSG PE=1 SV=2	BSG	21.82	6	6	6	55263700	16203800	10177300	72060800	64557400	57887800
P35625	Metalloproteinase inhibitor 3 OS=Homo sapiens OX=9606 GN=TIMP3 PE=1 SV=2	TIMP3	20.85	5	5	5	1023000	2060890	1147150	2672440	3211790	490245
P35637	RNA-binding protein FUS OS=Homo sapiens OX=9606 GN=FUS PE=1 SV=1	FUS	13.12	5	5	4	1692190	544506	364666	901534	823023	1239280
P35658	Nuclear pore complex protein Nup214 OS=Homo sapiens OX=9606 GN=NUP214 PE=1 SV=2	NUP214	4.69	8	8	8	262043	231423	360302	244290	225768	227114
P35659	Protein DEK OS=Homo sapiens OX=9606 GN=DEK PE=1 SV=1	DEK	8.53	3	3	3	507800	580854	554725	424168	450749	531067
P35670	Copper-transporting ATPase 2 OS=Homo sapiens OX=9606 GN=ATP7B PE=1 SV=4	ATP7B	0.61	1	1	1				91644.5	106052
P35749	Myosin-11 OS=Homo sapiens OX=9606 GN=MYH11 PE=1 SV=3	MYH11	6.59	15	1	1		279885	174645
P35754	Glutaredoxin-1 OS=Homo sapiens OX=9606 GN=GLRX PE=1 SV=2	GLRX	23.58	3	3	3	5348170	5190840	8489650	2082100	1880480	14686000
P35790	Choline kinase alpha OS=Homo sapiens OX=9606 GN=CHKA PE=1 SV=3	CHKA	1.97	1	1	1	151382	170063	94605.9	300343	374805	197291
P35813	Protein phosphatase 1A OS=Homo sapiens OX=9606 GN=PPM1A PE=1 SV=1	PPM1A	18.85	7	5	5	1154490	99214	150145	988962	891659	1032540
P35869	Aryl hydrocarbon receptor OS=Homo sapiens OX=9606 GN=AHR PE=1 SV=2	AHR	2.36	2	2	2						313773
P35908	Keratin, type II cytoskeletal 2 epidermal OS=Homo sapiens OX=9606 GN=KRT2 PE=1 SV=2	KRT2	23.32	14	13	12	746882	489444	275428	1300360	359739	1487830
P35998	26S proteasome regulatory subunit 7 OS=Homo sapiens OX=9606 GN=PSMC2 PE=1 SV=3	PSMC2	36.49	15	15	15	7447570	4326770	3595030	5452190	6018860	6583960
P36269	Glutathione hydrolase 5 proenzyme OS=Homo sapiens OX=9606 GN=GGT5 PE=1 SV=2	GGT5	4.1	2	2	2		969221	502588	398608	336934	396470
P36383	Gap junction gamma-1 protein OS=Homo sapiens OX=9606 GN=GJC1 PE=1 SV=2	GJC1	4.55	1	1	1	3152150	389449	1054570	1587390	1528210	1211080
P36404	ADP-ribosylation factor-like protein 2 OS=Homo sapiens OX=9606 GN=ARL2 PE=1 SV=4	ARL2	35.33	6	6	6	2078920	2371540	1746200	2217970	2385490	2944740
P36405	ADP-ribosylation factor-like protein 3 OS=Homo sapiens OX=9606 GN=ARL3 PE=1 SV=2	ARL3	39.56	5	5	5	4628000	1249580	1907250	3856250	4095580	3639110
P36507	Dual specificity mitogen-activated protein kinase kinase 2 OS=Homo sapiens OX=9606 GN=MAP2K2 PE=1 SV=1	MAP2K2	34.5	13	13	13	5922750	4780210	5008280	3931780	3585670	4798970
P36542	ATP synthase subunit gamma, mitochondrial OS=Homo sapiens OX=9606 GN=ATP5F1C PE=1 SV=1	ATP5F1C	27.18	7	7	7	6571050	2141930	3216070	13092000	13051100	16402300
P36543	V-type proton ATPase subunit E 1 OS=Homo sapiens OX=9606 GN=ATP6V1E1 PE=1 SV=1	ATP6V1E1	26.55	5	5	5	1211440	2518960	651172	3045440	2682700	1451860
P36551	Oxygen-dependent coproporphyrinogen-III oxidase, mitochondrial OS=Homo sapiens OX=9606 GN=CPOX PE=1 SV=3	CPOX	29.3	11	11	11	709665	1093070	754805	521585	506450	516274
P36578	60S ribosomal protein L4 OS=Homo sapiens OX=9606 GN=RPL4 PE=1 SV=5	RPL4	32.79	13	13	13	23411600	15922300	6407660	26511600	28706500	29061400
P36639	Oxidized purine nucleoside triphosphate hydrolase OS=Homo sapiens OX=9606 GN=NUDT1 PE=1 SV=4	NUDT1	17.31	2	2	2	1329620	918380	516958	618835	592171	1235140
P36776	Lon protease homolog, mitochondrial OS=Homo sapiens OX=9606 GN=LONP1 PE=1 SV=2	LONP1	11.37	10	10	10	854251	1204090	954332	752871	818864	1937060
P36871	Phosphoglucomutase-1 OS=Homo sapiens OX=9606 GN=PGM1 PE=1 SV=3	PGM1	23.13	11	11	11	3708460	2080690	2865530	2962690	2220840	2429820
P36873	Serine/threonine-protein phosphatase PP1-gamma catalytic subunit OS=Homo sapiens OX=9606 GN=PPP1CC PE=1 SV=1	PPP1CC	40.87	13	2	2	1655720	1149520	3831830	1736080	2076080	994264
P36894	Bone morphogenetic protein receptor type-1A OS=Homo sapiens OX=9606 GN=BMPR1A PE=1 SV=2	BMPR1A	3.76	2	2	2	239777	220239	287212
P36897	TGF-beta receptor type-1 OS=Homo sapiens OX=9606 GN=TGFBR1 PE=1 SV=1	TGFBR1	9.34	4	4	3	152007			221036	214011	149196
P36941	Tumor necrosis factor receptor superfamily member 3 OS=Homo sapiens OX=9606 GN=LTBR PE=1 SV=1	LTBR	5.06	3	3	3	141047		133083	145890	74678.3	169807
P36955	Pigment epithelium-derived factor OS=Homo sapiens OX=9606 GN=SERPINF1 PE=1 SV=4	SERPINF1	12.92	5	5	5	157806	158064	117172	503884	290234	74997.3
P36957	Dihydrolipoyllysine-residue succinyltransferase component of 2-oxoglutarate dehydrogenase complex, mitochondrial OS=Homo sapiens OX=9606 GN=DLST PE=1 SV=4	DLST	18.1	6	6	6	4078970	4291510	2264620	2839190	1806090	4433690
P36959	GMP reductase 1 OS=Homo sapiens OX=9606 GN=GMPR PE=1 SV=1	GMPR	15.07	5	4	4		281323	210407	444111	357346	70319
P36969	Phospholipid hydroperoxide glutathione peroxidase OS=Homo sapiens OX=9606 GN=GPX4 PE=1 SV=3	GPX4	29.95	5	5	5	263018	5064130	7579560	326314	388934	324443
P37023	Serine/threonine-protein kinase receptor R3 OS=Homo sapiens OX=9606 GN=ACVRL1 PE=1 SV=2	ACVRL1	7.16	3	3	3	331256	904572	539605			182145
P37108	Signal recognition particle 14 kDa protein OS=Homo sapiens OX=9606 GN=SRP14 PE=1 SV=2	SRP14	24.26	4	4	4	1017600	520634	580788	1748060	2312090	1342460
P37173	TGF-beta receptor type-2 OS=Homo sapiens OX=9606 GN=TGFBR2 PE=1 SV=2	TGFBR2	20.11	10	10	10	1155750	450271	666699	1354740	1055270	501830
P37198	Nuclear pore glycoprotein p62 OS=Homo sapiens OX=9606 GN=NUP62 PE=1 SV=3	NUP62	9.77	4	4	4	653270	572571	673165	682882	679230	761138
P37235	Hippocalcin-like protein 1 OS=Homo sapiens OX=9606 GN=HPCAL1 PE=1 SV=3	HPCAL1	30.57	7	7	3	1210180	285743	300335	607932	735905	1441020
P37268	Squalene synthase OS=Homo sapiens OX=9606 GN=FDFT1 PE=1 SV=1	FDFT1	32.37	13	13	13	2624590	1513280	1358120	6082910	5907070	7439540
P37275	Zinc finger E-box-binding homeobox 1 OS=Homo sapiens OX=9606 GN=ZEB1 PE=1 SV=2	ZEB1	2.22	2	2	2		142777	181445
P37802	Transgelin-2 OS=Homo sapiens OX=9606 GN=TAGLN2 PE=1 SV=3	TAGLN2	40.2	7	7	6	20793200	32247800	39367400	15526700	10979900	19022000
P37837	Transaldolase OS=Homo sapiens OX=9606 GN=TALDO1 PE=1 SV=2	TALDO1	30.27	11	11	11	11553500	10368400	12833700	4726700	4731780	5064790
P37840	Alpha-synuclein OS=Homo sapiens OX=9606 GN=SNCA PE=1 SV=1	SNCA	31.43	3	3	3	150606		183346	1077900	505450	188943
P38117	Electron transfer flavoprotein subunit beta OS=Homo sapiens OX=9606 GN=ETFB PE=1 SV=3	ETFB	37.65	9	9	9	9358660	8884040	20938100	8589310	7204030	14024300
P38435	Vitamin K-dependent gamma-carboxylase OS=Homo sapiens OX=9606 GN=GGCX PE=1 SV=2	GGCX	6.46	5	5	5	649708	874639	597825	577337	501334	515120
P38571	Lysosomal acid lipase/cholesteryl ester hydrolase OS=Homo sapiens OX=9606 GN=LIPA PE=1 SV=2	LIPA	11.53	3	3	3	854123	985445	713986	904081	566938	1238990
P38606	V-type proton ATPase catalytic subunit A OS=Homo sapiens OX=9606 GN=ATP6V1A PE=1 SV=2	ATP6V1A	31.93	15	15	15	2990200	2536300	1900290	6288600	4709580	4161150
P38646	Stress-70 protein, mitochondrial OS=Homo sapiens OX=9606 GN=HSPA9 PE=1 SV=2	HSPA9	28.87	18	18	18	9685980	9229160	6105720	8487070	9658730	10646500
P38919	Eukaryotic initiation factor 4A-III OS=Homo sapiens OX=9606 GN=EIF4A3 PE=1 SV=4	EIF4A3	24.09	10	7	7	1082600	1318310	1311430	1214870	2044960	1107960
P38936	Cyclin-dependent kinase inhibitor 1 OS=Homo sapiens OX=9606 GN=CDKN1A PE=1 SV=3	CDKN1A	7.32	1	1	1	262979			761815	548081	780306
P39019	40S ribosomal protein S19 OS=Homo sapiens OX=9606 GN=RPS19 PE=1 SV=2	RPS19	45.52	7	7	7	25291000	5229390	12045400	19877500	20331900	17415300
P39023	60S ribosomal protein L3 OS=Homo sapiens OX=9606 GN=RPL3 PE=1 SV=2	RPL3	22.08	9	9	9	7075730	1965220	4429550	6569120	7694730	11605100
P39059	Collagen alpha-1(XV) chain OS=Homo sapiens OX=9606 GN=COL15A1 PE=1 SV=2	COL15A1	2.52	4	4	4	279722	40020.6	63795.7	265743	263580	229074
P39060	Collagen alpha-1(XVIII) chain OS=Homo sapiens OX=9606 GN=COL18A1 PE=1 SV=5	COL18A1	6.61	10	10	10	1386290	707382	259462	5901910	7286750	2278480
P39656	Dolichyl-diphosphooligosaccharide--protein glycosyltransferase 48 kDa subunit OS=Homo sapiens OX=9606 GN=DDOST PE=1 SV=4	DDOST	20.83	9	9	9	16021200	17565000	15097600	14830700	10443000	14881400
P39687	Acidic leucine-rich nuclear phosphoprotein 32 family member A OS=Homo sapiens OX=9606 GN=ANP32A PE=1 SV=1	ANP32A	14.06	4	4	4	218532	152457	102932	1431610	1858150	1165570
P39748	Flap endonuclease 1 OS=Homo sapiens OX=9606 GN=FEN1 PE=1 SV=1	FEN1	5.79	2	2	2	341033	273104	339180	181087	275493	216111
P40121	Macrophage-capping protein OS=Homo sapiens OX=9606 GN=CAPG PE=1 SV=2	CAPG	39.37	9	9	9	6671240	4669860	2063560	6494250	4795980	1836000
P40123	Adenylyl cyclase-associated protein 2 OS=Homo sapiens OX=9606 GN=CAP2 PE=1 SV=1	CAP2	18.87	8	8	8	2166000	1497830	3395420	2982290	3057140	569228
P40189	Interleukin-6 receptor subunit beta OS=Homo sapiens OX=9606 GN=IL6ST PE=1 SV=2	IL6ST	6.21	5	5	5	404153	324218		394397	311438	353783
P40222	Alpha-taxilin OS=Homo sapiens OX=9606 GN=TXLNA PE=1 SV=3	TXLNA	20.7	14	14	14	933285	1171940	1499120	1421390	1573620	888458
P40227	T-complex protein 1 subunit zeta OS=Homo sapiens OX=9606 GN=CCT6A PE=1 SV=3	CCT6A	24.48	11	11	11	16722500	23821300	17764900	15199800	16740600	17381700
P40261	Nicotinamide N-methyltransferase OS=Homo sapiens OX=9606 GN=NNMT PE=1 SV=1	NNMT	7.58	2	2	2	7537760	2883090	2642780	9511380	5388340	11536800
P40305	Interferon alpha-inducible protein 27, mitochondrial OS=Homo sapiens OX=9606 GN=IFI27 PE=1 SV=4	IFI27	10.66	1	1	1				47096.3	44829.1
P40306	Proteasome subunit beta type-10 OS=Homo sapiens OX=9606 GN=PSMB10 PE=1 SV=1	PSMB10	21.25	6	6	6	97612.6	55916.7		301930	253753	260752
P40337	von Hippel-Lindau disease tumor suppressor OS=Homo sapiens OX=9606 GN=VHL PE=1 SV=2	VHL	4.69	1	1	1	553411	322873	419089	374619	370084	468004
P40429	60S ribosomal protein L13a OS=Homo sapiens OX=9606 GN=RPL13A PE=1 SV=2	RPL13A	27.59	7	7	4	4217110	45143500	17823600	1896890	2545820	2356480
P40616	ADP-ribosylation factor-like protein 1 OS=Homo sapiens OX=9606 GN=ARL1 PE=1 SV=1	ARL1	18.78	3	3	3	2228320	5290290	5626990	3421930	4518360	2156330
P40692	DNA mismatch repair protein Mlh1 OS=Homo sapiens OX=9606 GN=MLH1 PE=1 SV=1	MLH1	2.65	2	2	2	120782				87587.9	56921.4
P40763	Signal transducer and activator of transcription 3 OS=Homo sapiens OX=9606 GN=STAT3 PE=1 SV=2	STAT3	10.65	9	9	9	444021	954867	501469	1286770	1170020	979928
P40818	Ubiquitin carboxyl-terminal hydrolase 8 OS=Homo sapiens OX=9606 GN=USP8 PE=1 SV=1	USP8	9.12	11	11	11	630311	919543	393124	692848	808187	512269
P40855	Peroxisomal biogenesis factor 19 OS=Homo sapiens OX=9606 GN=PEX19 PE=1 SV=1	PEX19	12.71	4	4	4	626472	394962	706535	682691	404987	749128
P40925	Malate dehydrogenase, cytoplasmic OS=Homo sapiens OX=9606 GN=MDH1 PE=1 SV=4	MDH1	22.75	6	6	6	15586600	12146600	11767000	7387660	8070840	9088840
P40926	Malate dehydrogenase, mitochondrial OS=Homo sapiens OX=9606 GN=MDH2 PE=1 SV=3	MDH2	38.46	10	10	10	12925400	13967300	1737580	27249400	21773000	28795400
P40937	Replication factor C subunit 5 OS=Homo sapiens OX=9606 GN=RFC5 PE=1 SV=1	RFC5	28.53	7	7	7	545550	1322890	1036590	563399	726805	745989
P40938	Replication factor C subunit 3 OS=Homo sapiens OX=9606 GN=RFC3 PE=1 SV=2	RFC3	14.33	5	5	5	417355	244606	330055	355533	622842	452978
P40939	Trifunctional enzyme subunit alpha, mitochondrial OS=Homo sapiens OX=9606 GN=HADHA PE=1 SV=2	HADHA	26.61	15	15	15	8960360	7642010	4972980	10912200	10858700	15916200
P41091	Eukaryotic translation initiation factor 2 subunit 3 OS=Homo sapiens OX=9606 GN=EIF2S3 PE=1 SV=3	EIF2S3	31.57	11	11	11	2270880	3125800	2084890	2379430	2534350	2807940
P41208	Centrin-2 OS=Homo sapiens OX=9606 GN=CETN2 PE=1 SV=1	CETN2	12.21	2	2	1	318269	226695		118973	79568.1	155901
P41214	Eukaryotic translation initiation factor 2D OS=Homo sapiens OX=9606 GN=EIF2D PE=1 SV=3	EIF2D	9.42	5	5	5	893236	950829	625636	843279	747619	1348130
P41221	Protein Wnt-5a OS=Homo sapiens OX=9606 GN=WNT5A PE=1 SV=2	WNT5A	23.16	9	9	9	417437	429719	295426	2760520	1440290	905504
P41223	Protein BUD31 homolog OS=Homo sapiens OX=9606 GN=BUD31 PE=1 SV=2	BUD31	27.08	4	4	4	37518	33174.4	200147		111297	63130.7
P41226	Ubiquitin-like modifier-activating enzyme 7 OS=Homo sapiens OX=9606 GN=UBA7 PE=1 SV=2	UBA7	7.91	7	7	7	225610		118160	804500	823193	1165010
P41227	N-alpha-acetyltransferase 10 OS=Homo sapiens OX=9606 GN=NAA10 PE=1 SV=1	NAA10	37.45	8	8	8	943753	1072670	1035670	1639260	1562710	1152440
P41236	Protein phosphatase inhibitor 2 OS=Homo sapiens OX=9606 GN=PPP1R2 PE=1 SV=2	PPP1R2	17.56	4	4	4	272410	484132	472129	118914		159209
P41240	Tyrosine-protein kinase CSK OS=Homo sapiens OX=9606 GN=CSK PE=1 SV=1	CSK	20.67	9	9	9	2137090	1106830	1067860	1347230	1568260	1951550
P41247	Patatin-like phospholipase domain-containing protein 4 OS=Homo sapiens OX=9606 GN=PNPLA4 PE=1 SV=3	PNPLA4	4.35	1	1	1	190713		217008	97289.3	126229	133534
P41250	Glycine--tRNA ligase OS=Homo sapiens OX=9606 GN=GARS1 PE=1 SV=3	GARS1	19.22	13	13	13	11349600	9527670	13708500	11187700	11679600	10327000
P41252	Isoleucine--tRNA ligase, cytoplasmic OS=Homo sapiens OX=9606 GN=IARS1 PE=1 SV=2	IARS1	23.3	26	26	26	9297690	14067200	11166700	10884800	12332200	15313800
P41271	Neuroblastoma suppressor of tumorigenicity 1 OS=Homo sapiens OX=9606 GN=NBL1 PE=1 SV=2	NBL1	6.08	1	1	1	46383.7	61286.7	55681.2
P41440	Reduced folate transporter OS=Homo sapiens OX=9606 GN=SLC19A1 PE=1 SV=3	SLC19A1	3.38	2	2	2	167533	349923	386665
P41743	Protein kinase C iota type OS=Homo sapiens OX=9606 GN=PRKCI PE=1 SV=2	PRKCI	10.23	4	4	4	134013	35250.1		93787.1	61134.1	85447.7
P42025	Beta-centractin OS=Homo sapiens OX=9606 GN=ACTR1B PE=1 SV=1	ACTR1B	16.22	6	2	2	117696	303355	23201.4	330046	413263	333584
P42126	Enoyl-CoA delta isomerase 1, mitochondrial OS=Homo sapiens OX=9606 GN=ECI1 PE=1 SV=1	ECI1	11.92	4	4	4	1748520	509569	568178	1829350	1388390	1857420
P42166	Lamina-associated polypeptide 2, isoform alpha OS=Homo sapiens OX=9606 GN=TMPO PE=1 SV=2	TMPO	17.29	9	9	9	1696930	2195080	2397910	508327	439175	1771390
P42167	Lamina-associated polypeptide 2, isoforms beta/gamma OS=Homo sapiens OX=9606 GN=TMPO PE=1 SV=2	TMPO	25.55	8	4	4	438563	598254	504082	191520	198769	367030
P42224	Signal transducer and activator of transcription 1-alpha/beta OS=Homo sapiens OX=9606 GN=STAT1 PE=1 SV=2	STAT1	25.2	20	20	20	2836640	2626860	3778430	11210900	13988900	8299660
P42226	Signal transducer and activator of transcription 6 OS=Homo sapiens OX=9606 GN=STAT6 PE=1 SV=1	STAT6	12.16	9	9	9	1352190	1149060	1055550	1068650	1257980	1813760
P42285	Exosome RNA helicase MTR4 OS=Homo sapiens OX=9606 GN=MTREX PE=1 SV=3	MTREX	2.98	3	3	3	145427		110857	247508	379227	355724
P42330	Aldo-keto reductase family 1 member C3 OS=Homo sapiens OX=9606 GN=AKR1C3 PE=1 SV=4	AKR1C3	22.29	6	2	2		388370	370624
P42336	Phosphatidylinositol 4,5-bisphosphate 3-kinase catalytic subunit alpha isoform OS=Homo sapiens OX=9606 GN=PIK3CA PE=1 SV=2	PIK3CA	7.77	8	8	8	392759	228676	203384	312887	342783	467045
P42338	Phosphatidylinositol 4,5-bisphosphate 3-kinase catalytic subunit beta isoform OS=Homo sapiens OX=9606 GN=PIK3CB PE=1 SV=1	PIK3CB	3.74	4	4	4	84655.8	266714	335250	69152.3	88012.4	104589
P42345	Serine/threonine-protein kinase mTOR OS=Homo sapiens OX=9606 GN=MTOR PE=1 SV=1	MTOR	17.42	39	39	39	1088610	951945	849234	1532790	1725520	1252060
P42356	Phosphatidylinositol 4-kinase alpha OS=Homo sapiens OX=9606 GN=PI4KA PE=1 SV=4	PI4KA	15.6	31	31	27	1217500	1883600	1476050	1357400	1479280	1359050
P42566	Epidermal growth factor receptor substrate 15 OS=Homo sapiens OX=9606 GN=EPS15 PE=1 SV=2	EPS15	16.18	14	14	14	1635770	1477730	2266100	1069310	828009	1343920
P42574	Caspase-3 OS=Homo sapiens OX=9606 GN=CASP3 PE=1 SV=2	CASP3	24.91	6	6	6	1621840	1185010	1241830	1760100	1634180	1375170
P42677	40S ribosomal protein S27 OS=Homo sapiens OX=9606 GN=RPS27 PE=1 SV=3	RPS27	23.81	2	2	2	5228680	3130280	1205340	2742550	3344980	3289520
P42684	Tyrosine-protein kinase ABL2 OS=Homo sapiens OX=9606 GN=ABL2 PE=1 SV=1	ABL2	1.95	2	1	1	61999.1	209752	204608	78403.2	81083.4	158827
P42694	Probable helicase with zinc finger domain OS=Homo sapiens OX=9606 GN=HELZ PE=1 SV=2	HELZ	3.19	6	6	6	58056.6		87890.9	45803.7	69800.3	36325.1
P42702	Leukemia inhibitory factor receptor OS=Homo sapiens OX=9606 GN=LIFR PE=1 SV=1	LIFR	5.65	5	5	5	113864			389689	306225	290437
P42704	Leucine-rich PPR motif-containing protein, mitochondrial OS=Homo sapiens OX=9606 GN=LRPPRC PE=1 SV=3	LRPPRC	23.82	33	33	33	3817960	3247130	2501030	6740870	8801980	8980040
P42765	3-ketoacyl-CoA thiolase, mitochondrial OS=Homo sapiens OX=9606 GN=ACAA2 PE=1 SV=2	ACAA2	18.64	7	7	7	4560030	3544910	5280260	2958980	2621480	2506340
P42766	60S ribosomal protein L35 OS=Homo sapiens OX=9606 GN=RPL35 PE=1 SV=2	RPL35	18.7	2	2	2	964079	9449530	12521700	2388110	3537220	2806980
P42772	Cyclin-dependent kinase 4 inhibitor B OS=Homo sapiens OX=9606 GN=CDKN2B PE=1 SV=1	CDKN2B	31.16	3	3	3		68997	75106.9		168244	262481
P42773	Cyclin-dependent kinase 4 inhibitor C OS=Homo sapiens OX=9606 GN=CDKN2C PE=1 SV=1	CDKN2C	6.55	1	1	1		159977	94922.9
P42785	Lysosomal Pro-X carboxypeptidase OS=Homo sapiens OX=9606 GN=PRCP PE=1 SV=1	PRCP	10.89	5	5	5	1958240	867860	757101	1303230	788175	1475820
P42858	Huntingtin OS=Homo sapiens OX=9606 GN=HTT PE=1 SV=2	HTT	8.05	22	22	22	643385	429547	568657	1634700	1692510	1242640
P42892	Endothelin-converting enzyme 1 OS=Homo sapiens OX=9606 GN=ECE1 PE=1 SV=2	ECE1	17.01	14	14	14	9852090	10251300	6840630	5802330	4993840	5212240
P42898	Methylenetetrahydrofolate reductase (NADPH) OS=Homo sapiens OX=9606 GN=MTHFR PE=1 SV=3	MTHFR	12.96	8	8	8	255527	310411	177333	362816	412213	400161
P43005	Excitatory amino acid transporter 3 OS=Homo sapiens OX=9606 GN=SLC1A1 PE=1 SV=2	SLC1A1	1.91	1	1	1			105915
P43007	Neutral amino acid transporter A OS=Homo sapiens OX=9606 GN=SLC1A4 PE=1 SV=1	SLC1A4	5.83	3	3	3	973047	191324	200034	437722	467120	442964
P43034	Platelet-activating factor acetylhydrolase IB subunit beta OS=Homo sapiens OX=9606 GN=PAFAH1B1 PE=1 SV=2	PAFAH1B1	34.39	11	11	11	9236560	2761310	4697060	9464280	8425710	5485210
P43121	Cell surface glycoprotein MUC18 OS=Homo sapiens OX=9606 GN=MCAM PE=1 SV=2	MCAM	12.23	6	6	6	260213	312445	174137	2833170	2315730	306320
P43155	Carnitine O-acetyltransferase OS=Homo sapiens OX=9606 GN=CRAT PE=1 SV=5	CRAT	14.54	8	8	8	673005	377364	361465	711996	559823	818525
P43235	Cathepsin K OS=Homo sapiens OX=9606 GN=CTSK PE=1 SV=1	CTSK	3.04	1	1	1	173274	341181	438464
P43243	Matrin-3 OS=Homo sapiens OX=9606 GN=MATR3 PE=1 SV=2	MATR3	21.13	15	15	15	1730250	1492450	1086070	1794210	1954720	3058530
P43246	DNA mismatch repair protein Msh2 OS=Homo sapiens OX=9606 GN=MSH2 PE=1 SV=1	MSH2	7.71	7	7	7	223306	578826	382930	214077	429229	319079
P43250	G protein-coupled receptor kinase 6 OS=Homo sapiens OX=9606 GN=GRK6 PE=1 SV=2	GRK6	15.45	8	8	8	404984	480029	590616	569626	661574	741618
P43251	Biotinidase OS=Homo sapiens OX=9606 GN=BTD PE=1 SV=2	BTD	6.45	3	3	3		297850	211676	186048	137415	102964
P43304	Glycerol-3-phosphate dehydrogenase, mitochondrial OS=Homo sapiens OX=9606 GN=GPD2 PE=1 SV=3	GPD2	29.99	22	22	22	2627000	1551770	2479170	2089130	1919090	2373570
P43307	Translocon-associated protein subunit alpha OS=Homo sapiens OX=9606 GN=SSR1 PE=1 SV=3	SSR1	3.85	1	1	1	5109560	905327		7126220	5493500	5480270
P43353	Aldehyde dehydrogenase family 3 member B1 OS=Homo sapiens OX=9606 GN=ALDH3B1 PE=1 SV=1	ALDH3B1	12.39	5	4	4	385741	695686	687195		505947	980662
P43378	Tyrosine-protein phosphatase non-receptor type 9 OS=Homo sapiens OX=9606 GN=PTPN9 PE=1 SV=1	PTPN9	27.32	14	14	14	1465560	5090870	3688250	2437100	2495490	2017350
P43487	Ran-specific GTPase-activating protein OS=Homo sapiens OX=9606 GN=RANBP1 PE=1 SV=1	RANBP1	37.31	5	5	5	9676150	919501	806399	4885580	4882220	7940370
P43490	Nicotinamide phosphoribosyltransferase OS=Homo sapiens OX=9606 GN=NAMPT PE=1 SV=1	NAMPT	25.46	13	13	13	8294570	5026630	5649500	7130940	7780810	29463800
P43686	26S proteasome regulatory subunit 6B OS=Homo sapiens OX=9606 GN=PSMC4 PE=1 SV=2	PSMC4	31.82	16	16	16	2160340	1899280	2962290	2407410	2101240	2270310
P43897	Elongation factor Ts, mitochondrial OS=Homo sapiens OX=9606 GN=TSFM PE=1 SV=2	TSFM	16	6	6	6	484790	482185	503773	627238	674027	991503
P45880	Voltage-dependent anion-selective channel protein 2 OS=Homo sapiens OX=9606 GN=VDAC2 PE=1 SV=2	VDAC2	28.57	6	6	6	26985600	9995980	11579800	53101100	40394700	34419100
P45954	Short/branched chain specific acyl-CoA dehydrogenase, mitochondrial OS=Homo sapiens OX=9606 GN=ACADSB PE=1 SV=1	ACADSB	12.73	5	5	5	741973	450105	669558	585867	654363	825855
P45973	Chromobox protein homolog 5 OS=Homo sapiens OX=9606 GN=CBX5 PE=1 SV=1	CBX5	12.57	2	2	2		138976		248054	304922	153203
P45974	Ubiquitin carboxyl-terminal hydrolase 5 OS=Homo sapiens OX=9606 GN=USP5 PE=1 SV=2	USP5	14.57	11	11	11	3215900	1264330	2066400	3671750	3840790	3376850
P45983	Mitogen-activated protein kinase 8 OS=Homo sapiens OX=9606 GN=MAPK8 PE=1 SV=2	MAPK8	7.96	3	2	2	89605	160839	379582
P45984	Mitogen-activated protein kinase 9 OS=Homo sapiens OX=9606 GN=MAPK9 PE=1 SV=2	MAPK9	12.26	5	5	5	468050	777908	693118	276405	311256	284889
P45985	Dual specificity mitogen-activated protein kinase kinase 4 OS=Homo sapiens OX=9606 GN=MAP2K4 PE=1 SV=1	MAP2K4	22.81	7	7	7	1318090	1008860	831259	1052760	993720	1018580
P46013	Proliferation marker protein Ki-67 OS=Homo sapiens OX=9606 GN=MKI67 PE=1 SV=2	MKI67	1.35	3	3	3	2617080	39210.8		1194880	1480670	592844
P46019	Phosphorylase b kinase regulatory subunit alpha, liver isoform OS=Homo sapiens OX=9606 GN=PHKA2 PE=1 SV=1	PHKA2	5.59	7	6	6	63727.6		72567.5	185987	182791	281686
P46020	Phosphorylase b kinase regulatory subunit alpha, skeletal muscle isoform OS=Homo sapiens OX=9606 GN=PHKA1 PE=1 SV=2	PHKA1	6.3	8	8	8	546977	692226	769825	559026	459014	479836
P46060	Ran GTPase-activating protein 1 OS=Homo sapiens OX=9606 GN=RANGAP1 PE=1 SV=1	RANGAP1	26.41	14	14	14	1848030	1672240	1876340	1188410	1238010	777149
P46063	ATP-dependent DNA helicase Q1 OS=Homo sapiens OX=9606 GN=RECQL PE=1 SV=3	RECQL	16.64	9	9	9	881755	1064450	461784	926706	1559840	2653640
P46087	Probable 28S rRNA (cytosine(4447)-C(5))-methyltransferase OS=Homo sapiens OX=9606 GN=NOP2 PE=1 SV=2	NOP2	6.4	5	5	5	270863			260112	305373	468104
P46100	Transcriptional regulator ATRX OS=Homo sapiens OX=9606 GN=ATRX PE=1 SV=6	ATRX	2.61	6	6	6	138395		102284	125430	149259	118052
P46108	Adapter molecule crk OS=Homo sapiens OX=9606 GN=CRK PE=1 SV=2	CRK	24.01	6	6	6	2369960	1831330	2264880	1560580	1134880	1451090
P46109	Crk-like protein OS=Homo sapiens OX=9606 GN=CRKL PE=1 SV=1	CRKL	21.45	5	5	5	2635870	1728340	855703	1614920	1769720	2121060
P46199	Translation initiation factor IF-2, mitochondrial OS=Homo sapiens OX=9606 GN=MTIF2 PE=1 SV=2	MTIF2	2.75	2	2	2	20752	374764	236101	40544.7	33998.3	60835.6
P46379	Large proline-rich protein BAG6 OS=Homo sapiens OX=9606 GN=BAG6 PE=1 SV=2	BAG6	12.37	12	12	12	2436840	1961400	2144230	3291900	2805410	3073450
P46439	Glutathione S-transferase Mu 5 OS=Homo sapiens OX=9606 GN=GSTM5 PE=1 SV=3	GSTM5	23.85	6	4	4	132237	116043	170802			225738
P46459	Vesicle-fusing ATPase OS=Homo sapiens OX=9606 GN=NSF PE=1 SV=3	NSF	32.8	23	23	23	9456440	5801260	5645730	5650870	4984830	7462970
P46531	Neurogenic locus notch homolog protein 1 OS=Homo sapiens OX=9606 GN=NOTCH1 PE=1 SV=4	NOTCH1	3.95	9	7	7	181996	8139.77	22248.2	1020260	1178350	1027030
P46734	Dual specificity mitogen-activated protein kinase kinase 3 OS=Homo sapiens OX=9606 GN=MAP2K3 PE=1 SV=2	MAP2K3	7.2	2	2	2	342053	500850			162800
P46736	Lys-63-specific deubiquitinase BRCC36 OS=Homo sapiens OX=9606 GN=BRCC3 PE=1 SV=2	BRCC3	23.42	6	6	6	807637	1388950	1289430	475228	499776	491125
P46776	60S ribosomal protein L27a OS=Homo sapiens OX=9606 GN=RPL27A PE=1 SV=2	RPL27A	14.19	2	2	2	39702300	13596000	3917330	35732000	35422800	25708500
P46777	60S ribosomal protein L5 OS=Homo sapiens OX=9606 GN=RPL5 PE=1 SV=3	RPL5	39.06	11	11	11	6185250	5111430	9936410	6469990	4534500	5331220
P46778	60S ribosomal protein L21 OS=Homo sapiens OX=9606 GN=RPL21 PE=1 SV=2	RPL21	22.5	4	4	4	3527160	106072	16703.5	3258540	3428220	4969050
P46779	60S ribosomal protein L28 OS=Homo sapiens OX=9606 GN=RPL28 PE=1 SV=3	RPL28	16.79	3	3	3	5766950	3377820	5193590	2340350	2561070	3022180
P46781	40S ribosomal protein S9 OS=Homo sapiens OX=9606 GN=RPS9 PE=1 SV=3	RPS9	34.54	8	8	8	63896100	20100400	11726500	23205000	32985100	50666000
P46782	40S ribosomal protein S5 OS=Homo sapiens OX=9606 GN=RPS5 PE=1 SV=4	RPS5	20.59	5	5	5	1785750	558321	92761.8	1092270	1513670	1792620
P46783	40S ribosomal protein S10 OS=Homo sapiens OX=9606 GN=RPS10 PE=1 SV=1	RPS10	38.79	6	6	4	2010620	1418540	947646	2508590	3141410	3688430
P46821	Microtubule-associated protein 1B OS=Homo sapiens OX=9606 GN=MAP1B PE=1 SV=2	MAP1B	13.45	27	27	27	8578920	11695400	11027400	8169980	4654550	10103800
P46926	Glucosamine-6-phosphate isomerase 1 OS=Homo sapiens OX=9606 GN=GNPDA1 PE=1 SV=1	GNPDA1	29.07	6	6	6	2357670	2072600	4689610	2221910	2021050	1254470
P46934	E3 ubiquitin-protein ligase NEDD4 OS=Homo sapiens OX=9606 GN=NEDD4 PE=1 SV=4	NEDD4	6.22	9	9	9	1015980	541593	571248	752677	887738	888838
P46937	Transcriptional coactivator YAP1 OS=Homo sapiens OX=9606 GN=YAP1 PE=1 SV=2	YAP1	11.11	5	5	5	2403660	1872920	2642800	946652	647479	1794390
P46939	Utrophin OS=Homo sapiens OX=9606 GN=UTRN PE=1 SV=2	UTRN	23.33	71	71	69	3663760	3882110	4156030	2287270	2346970	2670450
P46940	Ras GTPase-activating-like protein IQGAP1 OS=Homo sapiens OX=9606 GN=IQGAP1 PE=1 SV=1	IQGAP1	31.5	53	53	53	89959300	69476000	53517600	58519600	56687000	37669200
P46976	Glycogenin-1 OS=Homo sapiens OX=9606 GN=GYG1 PE=1 SV=4	GYG1	4.29	2	2	2			162330
P46977	Dolichyl-diphosphooligosaccharide--protein glycosyltransferase subunit STT3A OS=Homo sapiens OX=9606 GN=STT3A PE=1 SV=2	STT3A	12.34	10	10	10	3491390	1732970	4089560	4819210	4188230	3173250
P47224	Guanine nucleotide exchange factor MSS4 OS=Homo sapiens OX=9606 GN=RABIF PE=1 SV=2	RABIF	8.94	1	1	1	2670610	1839020	3052870	2279000	2422810	1716510
P47712	Cytosolic phospholipase A2 OS=Homo sapiens OX=9606 GN=PLA2G4A PE=1 SV=2	PLA2G4A	5.74	4	4	4	238469	54676.1	104316	420081	409890	1944790
P47755	F-actin-capping protein subunit alpha-2 OS=Homo sapiens OX=9606 GN=CAPZA2 PE=1 SV=3	CAPZA2	38.11	8	6	6	329939	272671	416534	201857	194983	159929
P47756	F-actin-capping protein subunit beta OS=Homo sapiens OX=9606 GN=CAPZB PE=1 SV=5	CAPZB	56.25	16	16	16	26062200	14826800	16519300	17886800	15415200	17430100
P47813	Eukaryotic translation initiation factor 1A, X-chromosomal OS=Homo sapiens OX=9606 GN=EIF1AX PE=1 SV=2	EIF1AX	22.22	4	4	4	2500660	1373210	774366	2238190	2344000	1317830
P47895	Aldehyde dehydrogenase family 1 member A3 OS=Homo sapiens OX=9606 GN=ALDH1A3 PE=1 SV=2	ALDH1A3	5.86	3	3	3	86220.3	155513	186353			172262
P47897	Glutamine--tRNA ligase OS=Homo sapiens OX=9606 GN=QARS1 PE=1 SV=1	QARS1	28.9	23	23	23	2647700	1872610	3333470	3216780	3777130	3491040
P47914	60S ribosomal protein L29 OS=Homo sapiens OX=9606 GN=RPL29 PE=1 SV=2	RPL29	9.43	1	1	1	22657.6	12235300	26819800
P47974	mRNA decay activator protein ZFP36L2 OS=Homo sapiens OX=9606 GN=ZFP36L2 PE=1 SV=3	ZFP36L2	5.26	2	2	2				32950.6	40262.9
P47985	Cytochrome b-c1 complex subunit Rieske, mitochondrial OS=Homo sapiens OX=9606 GN=UQCRFS1 PE=1 SV=2	UQCRFS1	28.47	7	7	2	6724630	2352250	3269550	8999160	7662900	9216760
P48029	Sodium- and chloride-dependent creatine transporter 1 OS=Homo sapiens OX=9606 GN=SLC6A8 PE=1 SV=1	SLC6A8	5.67	3	3	3	153345		165112	213522	212920	173143
P48047	ATP synthase subunit O, mitochondrial OS=Homo sapiens OX=9606 GN=ATP5PO PE=1 SV=1	ATP5PO	44.6	8	8	8	8528760	11124900	10452400	15889500	16226400	25734900
P48059	LIM and senescent cell antigen-like-containing domain protein 1 OS=Homo sapiens OX=9606 GN=LIMS1 PE=1 SV=4	LIMS1	36.62	11	11	11	3169380	6171980	5956990	5724460	5673700	4265860
P48067	Sodium- and chloride-dependent glycine transporter 1 OS=Homo sapiens OX=9606 GN=SLC6A9 PE=1 SV=3	SLC6A9	4.25	3	3	3	197730			396366	355075	170221
P48147	Prolyl endopeptidase OS=Homo sapiens OX=9606 GN=PREP PE=1 SV=2	PREP	15.63	9	9	9	2437800	969936	946736	2020290	2072990	1443190
P48163	NADP-dependent malic enzyme OS=Homo sapiens OX=9606 GN=ME1 PE=1 SV=1	ME1	14.16	8	8	8	1909520	2271170	2363840	1500400	1545780	2330630
P48200	Iron-responsive element-binding protein 2 OS=Homo sapiens OX=9606 GN=IREB2 PE=1 SV=4	IREB2	3.12	3	3	3	417271	282398	434273
P48307	Tissue factor pathway inhibitor 2 OS=Homo sapiens OX=9606 GN=TFPI2 PE=1 SV=1	TFPI2	8.94	3	3	3	610707	934502	1327720			861064
P48426	Phosphatidylinositol 5-phosphate 4-kinase type-2 alpha OS=Homo sapiens OX=9606 GN=PIP4K2A PE=1 SV=2	PIP4K2A	21.92	8	8	8	3266490	4312940	3672650	1576580	1520020	1432040
P48444	Coatomer subunit delta OS=Homo sapiens OX=9606 GN=ARCN1 PE=1 SV=1	ARCN1	34.25	18	18	18	3640150	3867970	3251730	6082740	6077890	4067340
P48449	Lanosterol synthase OS=Homo sapiens OX=9606 GN=LSS PE=1 SV=1	LSS	27.87	18	18	18	5226760	5426910	5577000	5137100	4626650	7186580
P48454	Serine/threonine-protein phosphatase 2B catalytic subunit gamma isoform OS=Homo sapiens OX=9606 GN=PPP3CC PE=1 SV=3	PPP3CC	11.72	6	3	3	1085340	1392020	1511960	1242510	1335720	1063230
P48506	Glutamate--cysteine ligase catalytic subunit OS=Homo sapiens OX=9606 GN=GCLC PE=1 SV=2	GCLC	13.81	9	9	9	341760	351223	550213	225024	205312	169353
P48507	Glutamate--cysteine ligase regulatory subunit OS=Homo sapiens OX=9606 GN=GCLM PE=1 SV=1	GCLM	9.49	2	2	2	285210	319459	596431	102121	72072.9	209852
P48509	CD151 antigen OS=Homo sapiens OX=9606 GN=CD151 PE=1 SV=3	CD151	20.95	6	6	6	6744670	2734870	5048790	6714820	4861870	5397390
P48551	Interferon alpha/beta receptor 2 OS=Homo sapiens OX=9606 GN=IFNAR2 PE=1 SV=1	IFNAR2	1.94	1	1	1	168513			239463	154312	128725
P48553	Trafficking protein particle complex subunit 10 OS=Homo sapiens OX=9606 GN=TRAPPC10 PE=1 SV=2	TRAPPC10	13.11	13	13	13	283488	377413	315941	370844	351048	349137
P48556	26S proteasome non-ATPase regulatory subunit 8 OS=Homo sapiens OX=9606 GN=PSMD8 PE=1 SV=2	PSMD8	12	4	4	4	4345800	371689	478717	3181990	3378380	4030820
P48634	Protein PRRC2A OS=Homo sapiens OX=9606 GN=PRRC2A PE=1 SV=3	PRRC2A	9.83	16	15	15	795174	643947	903250	363674	285696	582824
P48637	Glutathione synthetase OS=Homo sapiens OX=9606 GN=GSS PE=1 SV=1	GSS	15.82	6	6	6	2749490	2773950	2508860	1757340	1488050	2030550
P48643	T-complex protein 1 subunit epsilon OS=Homo sapiens OX=9606 GN=CCT5 PE=1 SV=1	CCT5	28.28	17	17	17	7822640	3378130	6176380	14226500	12955900	9049350
P48651	Phosphatidylserine synthase 1 OS=Homo sapiens OX=9606 GN=PTDSS1 PE=1 SV=1	PTDSS1	8.88	3	3	3	593695	453432	479479	145205	113904	212536
P48681	Nestin OS=Homo sapiens OX=9606 GN=NES PE=1 SV=2	NES	22.39	31	31	31	897941	1214340	1034110	8145010	4975240	4245420
P48723	Heat shock 70 kDa protein 13 OS=Homo sapiens OX=9606 GN=HSPA13 PE=1 SV=1	HSPA13	10.19	4	4	4	1400170	650881	841024	1450690	1381140	1130750
P48729	Casein kinase I isoform alpha OS=Homo sapiens OX=9606 GN=CSNK1A1 PE=1 SV=2	CSNK1A1	15.43	7	7	7	1322990	820192	952953	1155520	1333750	1539900
P48730	Casein kinase I isoform delta OS=Homo sapiens OX=9606 GN=CSNK1D PE=1 SV=2	CSNK1D	16.87	6	6	6	612533	607132	683118	577836	727567	446316
P48735	Isocitrate dehydrogenase [NADP], mitochondrial OS=Homo sapiens OX=9606 GN=IDH2 PE=1 SV=2	IDH2	31.86	14	14	14	1330780	2090010	2120170	4927200	5237060	3035440
P48739	Phosphatidylinositol transfer protein beta isoform OS=Homo sapiens OX=9606 GN=PITPNB PE=1 SV=2	PITPNB	47.23	13	13	13	3249780	2989270	2607040	3659070	3153990	2014720
P48740	Mannan-binding lectin serine protease 1 OS=Homo sapiens OX=9606 GN=MASP1 PE=1 SV=3	MASP1	2.86	2	2	2		412104	468187
P48960	Adhesion G protein-coupled receptor E5 OS=Homo sapiens OX=9606 GN=ADGRE5 PE=1 SV=4	ADGRE5	12.1	9	9	9	4990170	5813100	1820710	737313	673685	869352
P49005	DNA polymerase delta subunit 2 OS=Homo sapiens OX=9606 GN=POLD2 PE=1 SV=1	POLD2	5.54	2	2	2	150563			69741.1	124445	129596
P49006	MARCKS-related protein OS=Homo sapiens OX=9606 GN=MARCKSL1 PE=1 SV=2	MARCKSL1	19.49	3	3	3	1484710	5901350	3836800	2912670	3503460	1490180
P49023	Paxillin OS=Homo sapiens OX=9606 GN=PXN PE=1 SV=3	PXN	14.55	8	8	8	1541850	523961	481579	1675280	1433470	1523230
P49069	Guided entry of tail-anchored proteins factor CAMLG OS=Homo sapiens OX=9606 GN=CAMLG PE=1 SV=1	CAMLG	6.42	2	2	2	681261		172636	649209	546461	582903
P49137	MAP kinase-activated protein kinase 2 OS=Homo sapiens OX=9606 GN=MAPKAPK2 PE=1 SV=1	MAPKAPK2	17	5	5	5	303312	306566	379770	269789	289813	214448
P49184	Deoxyribonuclease-1-like 1 OS=Homo sapiens OX=9606 GN=DNASE1L1 PE=1 SV=1	DNASE1L1	8.94	2	2	2		230423	172692
P49189	4-trimethylaminobutyraldehyde dehydrogenase OS=Homo sapiens OX=9606 GN=ALDH9A1 PE=1 SV=3	ALDH9A1	26.52	11	11	11	6830650	3711080	4826970	4297340	3320200	7116320
P49207	60S ribosomal protein L34 OS=Homo sapiens OX=9606 GN=RPL34 PE=1 SV=3	RPL34	28.21	4	4	4	996391	144385	302830	420500	673661	1392960
P49247	Ribose-5-phosphate isomerase OS=Homo sapiens OX=9606 GN=RPIA PE=1 SV=3	RPIA	12.22	3	3	3	262520	380186	508201	117708	161516	186129
P49257	Protein ERGIC-53 OS=Homo sapiens OX=9606 GN=LMAN1 PE=1 SV=2	LMAN1	17.65	7	7	7	5860970	4452970	4183140	6121940	4834490	3646120
P49281	Natural resistance-associated macrophage protein 2 OS=Homo sapiens OX=9606 GN=SLC11A2 PE=1 SV=2	SLC11A2	4.58	2	2	2		732531	762484	117516	113290	31766.5
P49321	Nuclear autoantigenic sperm protein OS=Homo sapiens OX=9606 GN=NASP PE=1 SV=2	NASP	6.85	5	5	5	405883	303867	239359	340942	424488	356091
P49327	Fatty acid synthase OS=Homo sapiens OX=9606 GN=FASN PE=1 SV=3	FASN	30.67	59	59	59	28153600	26278300	32544400	40385400	45594300	60847800
P49354	Protein farnesyltransferase/geranylgeranyltransferase type-1 subunit alpha OS=Homo sapiens OX=9606 GN=FNTA PE=1 SV=1	FNTA	13.72	6	6	6	716756	365262	303479	724682	681828	584095
P49356	Protein farnesyltransferase subunit beta OS=Homo sapiens OX=9606 GN=FNTB PE=1 SV=1	FNTB	12.81	5	5	5	440818	728456	1093430	836229	762880	266455
P49366	Deoxyhypusine synthase OS=Homo sapiens OX=9606 GN=DHPS PE=1 SV=1	DHPS	17.62	5	5	5	136481		154881	233740	284291	248497
P49368	T-complex protein 1 subunit gamma OS=Homo sapiens OX=9606 GN=CCT3 PE=1 SV=4	CCT3	41.1	25	25	25	16022500	22988100	32895100	22276400	24111600	21032300
P49407	Beta-arrestin-1 OS=Homo sapiens OX=9606 GN=ARRB1 PE=1 SV=2	ARRB1	7.18	3	3	2	227710	264774	283737	757261	575757	400166
P49411	Elongation factor Tu, mitochondrial OS=Homo sapiens OX=9606 GN=TUFM PE=1 SV=3	TUFM	42.42	17	17	17	9036850	5973270	9587890	14640800	17204900	28051000
P49418	Amphiphysin OS=Homo sapiens OX=9606 GN=AMPH PE=1 SV=1	AMPH	1.29	1	1	1	142261
P49419	Alpha-aminoadipic semialdehyde dehydrogenase OS=Homo sapiens OX=9606 GN=ALDH7A1 PE=1 SV=5	ALDH7A1	25.42	12	12	12	11388900	2623960	2136730	12461900	12794600	12341200
P49427	Ubiquitin-conjugating enzyme E2 R1 OS=Homo sapiens OX=9606 GN=CDC34 PE=1 SV=2	CDC34	12.71	3	2	2	437708	616258	203252	1138010	886955	568324
P49454	Centromere protein F OS=Homo sapiens OX=9606 GN=CENPF PE=1 SV=3	CENPF	2.63	8	8	8	244508	213304	297788		66248.3	98333
P49458	Signal recognition particle 9 kDa protein OS=Homo sapiens OX=9606 GN=SRP9 PE=1 SV=2	SRP9	23.26	2	2	2	1025350	676846	605281	2064570	1976630	1353270
P49459	Ubiquitin-conjugating enzyme E2 A OS=Homo sapiens OX=9606 GN=UBE2A PE=1 SV=2	UBE2A	6.58	1	1	1				486148	355150	431814
P49585	Choline-phosphate cytidylyltransferase A OS=Homo sapiens OX=9606 GN=PCYT1A PE=1 SV=2	PCYT1A	22.07	7	7	7	389422	465754	438745	351320	414411	387868
P49588	Alanine--tRNA ligase, cytoplasmic OS=Homo sapiens OX=9606 GN=AARS1 PE=1 SV=2	AARS1	22.93	19	19	19	5265840	3000620	2917750	5761860	5423100	6335700
P49589	Cysteine--tRNA ligase, cytoplasmic OS=Homo sapiens OX=9606 GN=CARS1 PE=1 SV=3	CARS1	27.41	18	18	18	3943000	706394	4906790	4790190	4287480	3557230
P49590	Histidine--tRNA ligase, mitochondrial OS=Homo sapiens OX=9606 GN=HARS2 PE=1 SV=1	HARS2	25.69	13	13	13	2881840	4833960	3466030	4434960	4589480	4117890
P49591	Serine--tRNA ligase, cytoplasmic OS=Homo sapiens OX=9606 GN=SARS1 PE=1 SV=3	SARS1	30.74	14	14	14	7026020	2111480	1957780	15400900	14721100	6790420
P49593	Protein phosphatase 1F OS=Homo sapiens OX=9606 GN=PPM1F PE=1 SV=3	PPM1F	14.76	6	6	6	601556	614196	744942	606490	585771	807092
P49641	Alpha-mannosidase 2x OS=Homo sapiens OX=9606 GN=MAN2A2 PE=2 SV=3	MAN2A2	2.09	3	2	2					71329.8	70843.3
P49662	Caspase-4 OS=Homo sapiens OX=9606 GN=CASP4 PE=1 SV=1	CASP4	8.22	4	4	4	488816	92386.9	72052.8	532333	400964	1007260
P49674	Casein kinase I isoform epsilon OS=Homo sapiens OX=9606 GN=CSNK1E PE=1 SV=1	CSNK1E	13.7	5	1	1	117373	91503.8	168578	92743.3	100532	147313
P49720	Proteasome subunit beta type-3 OS=Homo sapiens OX=9606 GN=PSMB3 PE=1 SV=2	PSMB3	26.34	6	6	6	496505	359177	451980	132986	78659.3	235469
P49721	Proteasome subunit beta type-2 OS=Homo sapiens OX=9606 GN=PSMB2 PE=1 SV=1	PSMB2	19.4	5	5	5	2558780	3343480	4285910	5711950	5359010	4903420
P49736	DNA replication licensing factor MCM2 OS=Homo sapiens OX=9606 GN=MCM2 PE=1 SV=4	MCM2	15.38	12	12	12	425838	576021	480225	237127	674738	449635
P49746	Thrombospondin-3 OS=Homo sapiens OX=9606 GN=THBS3 PE=1 SV=1	THBS3	1.05	1	1	1	44209.7	88269.5	117372		43502.6
P49748	Very long-chain specific acyl-CoA dehydrogenase, mitochondrial OS=Homo sapiens OX=9606 GN=ACADVL PE=1 SV=1	ACADVL	29.92	18	18	18	12670000	7355740	4649490	5543440	5453510	10872300
P49750	YLP motif-containing protein 1 OS=Homo sapiens OX=9606 GN=YLPM1 PE=1 SV=4	YLPM1	2.61	5	5	5	91651.1	121588	72016.6	51964.7	52668.6	78981.6
P49754	Vacuolar protein sorting-associated protein 41 homolog OS=Homo sapiens OX=9606 GN=VPS41 PE=1 SV=3	VPS41	19.67	16	16	16	929383	1023000	1428080	1047030	1153480	772821
P49755	Transmembrane emp24 domain-containing protein 10 OS=Homo sapiens OX=9606 GN=TMED10 PE=1 SV=2	TMED10	36.53	7	7	7	16309900	9668070	12147100	23139800	13007100	22132100
P49756	RNA-binding protein 25 OS=Homo sapiens OX=9606 GN=RBM25 PE=1 SV=3	RBM25	8.07	6	6	6	131639	155539	154562	95472.8	107246	116063
P49757	Protein numb homolog OS=Homo sapiens OX=9606 GN=NUMB PE=1 SV=2	NUMB	13.36	10	10	10	2512200	1238720	900655	1420460	1132630	1652380
P49768	Presenilin-1 OS=Homo sapiens OX=9606 GN=PSEN1 PE=1 SV=1	PSEN1	6	2	2	1	2334710	8778230	1187110	1897310	1893480	1250100
P49770	Translation initiation factor eIF-2B subunit beta OS=Homo sapiens OX=9606 GN=EIF2B2 PE=1 SV=3	EIF2B2	17.09	4	4	4	123408	238972	832433	106833	134136	126980
P49773	Adenosine 5'-monophosphoramidase HINT1 OS=Homo sapiens OX=9606 GN=HINT1 PE=1 SV=2	HINT1	62.7	5	5	5	164748	121177	442528		118746	181386
P49790	Nuclear pore complex protein Nup153 OS=Homo sapiens OX=9606 GN=NUP153 PE=1 SV=2	NUP153	1.49	2	2	2	522623	535656	532048	256504	424533	294793
P49792	E3 SUMO-protein ligase RanBP2 OS=Homo sapiens OX=9606 GN=RANBP2 PE=1 SV=2	RANBP2	8.16	23	23	13	356466	525612	329168	534112	772698	513215
P49795	Regulator of G-protein signaling 19 OS=Homo sapiens OX=9606 GN=RGS19 PE=1 SV=1	RGS19	15.21	2	2	2	12251	550430	402590
P49796	Regulator of G-protein signaling 3 OS=Homo sapiens OX=9606 GN=RGS3 PE=1 SV=2	RGS3	1.67	2	2	2				118637	89138.3
P49815	Tuberin OS=Homo sapiens OX=9606 GN=TSC2 PE=1 SV=2	TSC2	11.07	17	17	17	473558	527304	493938	687868	708284	530499
P49821	NADH dehydrogenase [ubiquinone] flavoprotein 1, mitochondrial OS=Homo sapiens OX=9606 GN=NDUFV1 PE=1 SV=4	NDUFV1	27.37	11	11	11	3223030	1797410	2840130	4612810	3907950	7308450
P49840	Glycogen synthase kinase-3 alpha OS=Homo sapiens OX=9606 GN=GSK3A PE=1 SV=2	GSK3A	13.66	8	3	3	427434	852318	1031030	513699	549406	287397
P49841	Glycogen synthase kinase-3 beta OS=Homo sapiens OX=9606 GN=GSK3B PE=1 SV=2	GSK3B	23.81	11	11	11	1283340	2208910	3438040	1754340	1612270	1016070
P49848	Transcription initiation factor TFIID subunit 6 OS=Homo sapiens OX=9606 GN=TAF6 PE=1 SV=1	TAF6	1.77	1	1	1		291867	238788	92732.7	85110.6	302570
P49888	Sulfotransferase 1E1 OS=Homo sapiens OX=9606 GN=SULT1E1 PE=1 SV=1	SULT1E1	13.27	4	4	4				81466	83288.9	2073290
P49902	Cytosolic purine 5'-nucleotidase OS=Homo sapiens OX=9606 GN=NT5C2 PE=1 SV=1	NT5C2	20.86	10	10	10	1468940	4788620	6143680	2266600	2091230	1845660
P49914	5-formyltetrahydrofolate cyclo-ligase OS=Homo sapiens OX=9606 GN=MTHFS PE=1 SV=2	MTHFS	10.34	2	2	2	66262.7		391887	19167	24740	23036.7
P49915	GMP synthase [glutamine-hydrolyzing] OS=Homo sapiens OX=9606 GN=GMPS PE=1 SV=1	GMPS	32.76	18	18	18	1484510	2711360	3141390	1100050	1785530	948542
P49916	DNA ligase 3 OS=Homo sapiens OX=9606 GN=LIG3 PE=1 SV=2	LIG3	6.54	6	6	6	77282.9	76136.7	85989	96220.8	160864	177277
P49959	Double-strand break repair protein MRE11 OS=Homo sapiens OX=9606 GN=MRE11 PE=1 SV=3	MRE11	5.65	4	4	4	158528	302492	203416	108776	137579	200484
P50135	Histamine N-methyltransferase OS=Homo sapiens OX=9606 GN=HNMT PE=1 SV=1	HNMT	7.19	2	2	2	267616			266237	231636	164935
P50148	Guanine nucleotide-binding protein G(q) subunit alpha OS=Homo sapiens OX=9606 GN=GNAQ PE=1 SV=4	GNAQ	20.06	7	3	3	4637230	3386480	1022620	2906290	2880670	3009020
P50213	Isocitrate dehydrogenase [NAD] subunit alpha, mitochondrial OS=Homo sapiens OX=9606 GN=IDH3A PE=1 SV=1	IDH3A	31.15	11	11	11	2421220	2173330	1858070	2927860	2754650	3813910
P50225	Sulfotransferase 1A1 OS=Homo sapiens OX=9606 GN=SULT1A1 PE=1 SV=3	SULT1A1	10.51	3	3	3	21486.5	55308.9		59703.4	38453.6	833629
P50281	Matrix metalloproteinase-14 OS=Homo sapiens OX=9606 GN=MMP14 PE=1 SV=3	MMP14	21.13	13	13	13	9194580	9333500	7868250	19850900	18232900	5916950
P50336	Protoporphyrinogen oxidase OS=Homo sapiens OX=9606 GN=PPOX PE=1 SV=1	PPOX	18.03	6	6	6	265398	682114	610952	464671	434619	745000
P50395	Rab GDP dissociation inhibitor beta OS=Homo sapiens OX=9606 GN=GDI2 PE=1 SV=2	GDI2	41.8	19	19	19	35912200	12423500	15078800	25341000	22472200	20427500
P50402	Emerin OS=Homo sapiens OX=9606 GN=EMD PE=1 SV=1	EMD	28.35	8	8	8	1847660	1693710	2061330	1047430	599489	2611050
P50416	Carnitine O-palmitoyltransferase 1, liver isoform OS=Homo sapiens OX=9606 GN=CPT1A PE=1 SV=2	CPT1A	22.51	16	16	16	3659640	1559240	1744530	840458	599893	1214190
P50443	Sulfate transporter OS=Homo sapiens OX=9606 GN=SLC26A2 PE=1 SV=2	SLC26A2	5.68	4	4	4	936658	422708	819414	458864	508694	296313
P50452	Serpin B8 OS=Homo sapiens OX=9606 GN=SERPINB8 PE=1 SV=2	SERPINB8	22.73	9	8	8	1491140	1389070	905551	897355	879852	504915
P50453	Serpin B9 OS=Homo sapiens OX=9606 GN=SERPINB9 PE=1 SV=1	SERPINB9	21.54	8	7	7	446413	326415	297093	1188470	1266750	4077970
P50454	Serpin H1 OS=Homo sapiens OX=9606 GN=SERPINH1 PE=1 SV=2	SERPINH1	37.32	12	12	12	15161200	8166590	116262000	25204200	29333300	26639600
P50479	PDZ and LIM domain protein 4 OS=Homo sapiens OX=9606 GN=PDLIM4 PE=1 SV=2	PDLIM4	45.45	13	13	13	5662280	7170230	4381890	5027980	3277200	3185470
P50542	Peroxisomal targeting signal 1 receptor OS=Homo sapiens OX=9606 GN=PEX5 PE=1 SV=3	PEX5	4.85	3	3	3	389584	112782	166486	324634	353673	520864
P50552	Vasodilator-stimulated phosphoprotein OS=Homo sapiens OX=9606 GN=VASP PE=1 SV=3	VASP	21.32	9	9	9	2746660	3203720	4679790	1036040	852034	800512
P50553	Achaete-scute homolog 1 OS=Homo sapiens OX=9606 GN=ASCL1 PE=1 SV=2	ASCL1	4.24	1	1	1	102373			205145	61921.1
P50570	Dynamin-2 OS=Homo sapiens OX=9606 GN=DNM2 PE=1 SV=2	DNM2	27.24	24	24	14	12099000	4584310	4081650	15282400	14289100	10477500
P50579	Methionine aminopeptidase 2 OS=Homo sapiens OX=9606 GN=METAP2 PE=1 SV=1	METAP2	23.43	8	8	8	662518	547530	1716330	603408	581416	586305
P50583	Bis(5'-nucleosyl)-tetraphosphatase [asymmetrical] OS=Homo sapiens OX=9606 GN=NUDT2 PE=1 SV=3	NUDT2	23.13	3	3	3	972628	186811	166683	800360	1188830	1171160
P50607	Tubby protein homolog OS=Homo sapiens OX=9606 GN=TUB PE=1 SV=1	TUB	2.37	1	1	1	55448.2	295862
P50747	Biotin--protein ligase OS=Homo sapiens OX=9606 GN=HLCS PE=1 SV=1	HLCS	4.13	3	3	3	429721	329416	460456	413652	510127	338448
P50748	Kinetochore-associated protein 1 OS=Homo sapiens OX=9606 GN=KNTC1 PE=1 SV=1	KNTC1	10.19	21	21	21	725684	681410	1028840	487101	557833	471738
P50750	Cyclin-dependent kinase 9 OS=Homo sapiens OX=9606 GN=CDK9 PE=1 SV=3	CDK9	2.42	1	1	1				442496	564076	460557
P50851	Lipopolysaccharide-responsive and beige-like anchor protein OS=Homo sapiens OX=9606 GN=LRBA PE=1 SV=4	LRBA	6.29	16	16	14	311328	360807	295113	814698	878503	640915
P50895	Basal cell adhesion molecule OS=Homo sapiens OX=9606 GN=BCAM PE=1 SV=2	BCAM	7.17	4	4	4	181888			383580	224718	267095
P50897	Palmitoyl-protein thioesterase 1 OS=Homo sapiens OX=9606 GN=PPT1 PE=1 SV=1	PPT1	7.84	2	2	2	45240.7	21252.3				65576.3
P50914	60S ribosomal protein L14 OS=Homo sapiens OX=9606 GN=RPL14 PE=1 SV=4	RPL14	16.28	3	3	3	29913700	157215000	225890000	25141100	32922200	40046600
P50990	T-complex protein 1 subunit theta OS=Homo sapiens OX=9606 GN=CCT8 PE=1 SV=4	CCT8	54.74	27	27	27	32028200	12948200	17203600	34011100	37028400	32206000
P50991	T-complex protein 1 subunit delta OS=Homo sapiens OX=9606 GN=CCT4 PE=1 SV=4	CCT4	32.47	17	17	17	16928600	9451910	12988700	26700800	26099200	18743300
P50995	Annexin A11 OS=Homo sapiens OX=9606 GN=ANXA11 PE=1 SV=1	ANXA11	17.82	9	9	9	24828700	1898260	2695840	20212600	26483200	23367900
P51114	RNA-binding protein FXR1 OS=Homo sapiens OX=9606 GN=FXR1 PE=1 SV=3	FXR1	9.5	6	5	5	410761	640525	441134	680716	1023230	847567
P51116	RNA-binding protein FXR2 OS=Homo sapiens OX=9606 GN=FXR2 PE=1 SV=2	FXR2	19.32	11	11	9	1349570	426746	352271	1345840	1619830	1907370
P51148	Ras-related protein Rab-5C OS=Homo sapiens OX=9606 GN=RAB5C PE=1 SV=2	RAB5C	41.2	7	4	4	5112730	4045060	6860700	4313040	5113530	4917690
P51149	Ras-related protein Rab-7a OS=Homo sapiens OX=9606 GN=RAB7A PE=1 SV=1	RAB7A	67.15	13	13	13	37705300	19176700	18395200	29305200	26735400	29882400
P51151	Ras-related protein Rab-9A OS=Homo sapiens OX=9606 GN=RAB9A PE=1 SV=1	RAB9A	16.92	3	3	3	1096850	561041	753909	1915820	1548110	873577
P51153	Ras-related protein Rab-13 OS=Homo sapiens OX=9606 GN=RAB13 PE=1 SV=1	RAB13	27.59	5	4	4	5087280	13224700	15901600	5625660	6583040	3525210
P51159	Ras-related protein Rab-27A OS=Homo sapiens OX=9606 GN=RAB27A PE=1 SV=3	RAB27A	24.43	5	5	5	1060320	805300	168887	1465230	1649310	2068130
P51178	1-phosphatidylinositol 4,5-bisphosphate phosphodiesterase delta-1 OS=Homo sapiens OX=9606 GN=PLCD1 PE=1 SV=2	PLCD1	16.4	10	10	10	3431150	1850690	2179640	862832	814035	761480
P51397	Death-associated protein 1 OS=Homo sapiens OX=9606 GN=DAP PE=1 SV=3	DAP	7.84	1	1	1	66196.3			314790	86133.9	89356.3
P51398	28S ribosomal protein S29, mitochondrial OS=Homo sapiens OX=9606 GN=DAP3 PE=1 SV=1	DAP3	22.11	8	8	8	786505	523132	873989	1115150	1299260	2158610
P51452	Dual specificity protein phosphatase 3 OS=Homo sapiens OX=9606 GN=DUSP3 PE=1 SV=1	DUSP3	21.62	3	3	3		1984270	2448350
P51532	Transcription activator BRG1 OS=Homo sapiens OX=9606 GN=SMARCA4 PE=1 SV=2	SMARCA4	7.59	12	12	6	191067	224940	240338	201323	253297	373001
P51553	Isocitrate dehydrogenase [NAD] subunit gamma, mitochondrial OS=Homo sapiens OX=9606 GN=IDH3G PE=1 SV=1	IDH3G	25.45	7	7	7	695181	2009210	3059290	1235330	1443990	2136510
P51570	Galactokinase OS=Homo sapiens OX=9606 GN=GALK1 PE=1 SV=1	GALK1	26.79	8	8	8	5282320	4240720	4438310	4318510	4390970	5945240
P51571	Translocon-associated protein subunit delta OS=Homo sapiens OX=9606 GN=SSR4 PE=1 SV=1	SSR4	19.08	3	3	3	258142	2799380	2658860	255096	212441	208050
P51572	B-cell receptor-associated protein 31 OS=Homo sapiens OX=9606 GN=BCAP31 PE=1 SV=3	BCAP31	36.59	9	9	9	12137500	10061400	8400880	13285000	8775840	11084200
P51580	Thiopurine S-methyltransferase OS=Homo sapiens OX=9606 GN=TPMT PE=1 SV=1	TPMT	13.88	3	3	3	250004	775883	1119710	270535	301805	295483
P51608	Methyl-CpG-binding protein 2 OS=Homo sapiens OX=9606 GN=MECP2 PE=1 SV=1	MECP2	2.88	1	1	1	13909.2	25374.2	27176.2			33075
P51610	Host cell factor 1 OS=Homo sapiens OX=9606 GN=HCFC1 PE=1 SV=2	HCFC1	5.41	10	10	10	324686	226943	200386	524324	640907	529423
P51617	Interleukin-1 receptor-associated kinase 1 OS=Homo sapiens OX=9606 GN=IRAK1 PE=1 SV=2	IRAK1	5.9	4	4	4	237405	253969	267712	292641	275517	330689
P51636	Caveolin-2 OS=Homo sapiens OX=9606 GN=CAV2 PE=1 SV=2	CAV2	20.99	2	2	2	677175
P51648	Aldehyde dehydrogenase family 3 member A2 OS=Homo sapiens OX=9606 GN=ALDH3A2 PE=1 SV=1	ALDH3A2	12.99	5	5	5	1068230	945770	624049	1791330	1753200	2612900
P51659	Peroxisomal multifunctional enzyme type 2 OS=Homo sapiens OX=9606 GN=HSD17B4 PE=1 SV=3	HSD17B4	19.97	12	12	12	2620550	2973700	7900890	2832080	4645290	11906800
P51665	26S proteasome non-ATPase regulatory subunit 7 OS=Homo sapiens OX=9606 GN=PSMD7 PE=1 SV=2	PSMD7	32.72	8	8	8	4674730	2380580	7970350	5381540	6031920	4933350
P51668	Ubiquitin-conjugating enzyme E2 D1 OS=Homo sapiens OX=9606 GN=UBE2D1 PE=1 SV=1	UBE2D1	7.48	1	1	1	930846	295051		910590	926891	960596
P51687	Sulfite oxidase, mitochondrial OS=Homo sapiens OX=9606 GN=SUOX PE=1 SV=2	SUOX	8.44	3	3	3	122073		72070.5	191830	235610	201079
P51688	N-sulphoglucosamine sulphohydrolase OS=Homo sapiens OX=9606 GN=SGSH PE=1 SV=1	SGSH	9.36	4	4	4	1333640	4040470	4004890	804134	461048	970414
P51690	Arylsulfatase L OS=Homo sapiens OX=9606 GN=ARSL PE=1 SV=2	ARSL	1.7	1	1	1				636260	634831
P51692	Signal transducer and activator of transcription 5B OS=Homo sapiens OX=9606 GN=STAT5B PE=1 SV=2	STAT5B	11.94	9	9	9	365366	260958	328751	213069	293815	432058
P51784	Ubiquitin carboxyl-terminal hydrolase 11 OS=Homo sapiens OX=9606 GN=USP11 PE=1 SV=3	USP11	4.88	5	4	4				295280	368641	371815
P51790	H(+)/Cl(-) exchange transporter 3 OS=Homo sapiens OX=9606 GN=CLCN3 PE=1 SV=2	CLCN3	7.33	5	5	5	690238	75338.1	66635.8	551201	368208	631882
P51795	H(+)/Cl(-) exchange transporter 5 OS=Homo sapiens OX=9606 GN=CLCN5 PE=1 SV=2	CLCN5	3.68	3	2	2	101353	145043	80013.8	151405	142291	152311
P51797	H(+)/Cl(-) exchange transporter 6 OS=Homo sapiens OX=9606 GN=CLCN6 PE=1 SV=2	CLCN6	6.56	5	5	5	139603	127517	118885	360484	338183	263331
P51798	H(+)/Cl(-) exchange transporter 7 OS=Homo sapiens OX=9606 GN=CLCN7 PE=1 SV=2	CLCN7	3.73	2	2	2	675890	1114620	639894	1447050	1316690	772464
P51805	Plexin-A3 OS=Homo sapiens OX=9606 GN=PLXNA3 PE=1 SV=3	PLXNA3	10.1	18	13	13	343638	607805	380055	208753	180925	88159.2
P51808	Dynein light chain Tctex-type 3 OS=Homo sapiens OX=9606 GN=DYNLT3 PE=1 SV=1	DYNLT3	23.28	2	2	2	925870	507642	761129	2460850	2079790	923422
P51809	Vesicle-associated membrane protein 7 OS=Homo sapiens OX=9606 GN=VAMP7 PE=1 SV=3	VAMP7	15	3	3	3	344284	363934	821529	785941	586765	367570
P51812	Ribosomal protein S6 kinase alpha-3 OS=Homo sapiens OX=9606 GN=RPS6KA3 PE=1 SV=1	RPS6KA3	23.11	16	16	16	1130400	971632	1142010	1088700	1068270	1509010
P51828	Adenylate cyclase type 7 OS=Homo sapiens OX=9606 GN=ADCY7 PE=1 SV=1	ADCY7	7.59	7	7	7	343610	1408190	550264	345046	307899	267006
P51858	Hepatoma-derived growth factor OS=Homo sapiens OX=9606 GN=HDGF PE=1 SV=1	HDGF	28.75	7	7	7	598368	789245	603538	159224	122138	149610
P51884	Lumican OS=Homo sapiens OX=9606 GN=LUM PE=1 SV=2	LUM	11.24	4	4	4	424405	699472	831109	374846	349825	721614
P51948	CDK-activating kinase assembly factor MAT1 OS=Homo sapiens OX=9606 GN=MNAT1 PE=1 SV=1	MNAT1	4.21	1	1	1					35223.6
P51956	Serine/threonine-protein kinase Nek3 OS=Homo sapiens OX=9606 GN=NEK3 PE=1 SV=2	NEK3	3.95	2	2	2		90070.9	88086.3	63490.2	91635.7	79214.6
P51957	Serine/threonine-protein kinase Nek4 OS=Homo sapiens OX=9606 GN=NEK4 PE=1 SV=2	NEK4	2.38	2	2	2	249938	54574.7		254089	310996	454297
P51965	Ubiquitin-conjugating enzyme E2 E1 OS=Homo sapiens OX=9606 GN=UBE2E1 PE=1 SV=1	UBE2E1	9.84	2	2	2	1177400			1170790	1711380	624701
P51970	NADH dehydrogenase [ubiquinone] 1 alpha subcomplex subunit 8 OS=Homo sapiens OX=9606 GN=NDUFA8 PE=1 SV=3	NDUFA8	24.42	3	3	3	1657550	2559970	378827	2693250	1925080	3291490
P51991	Heterogeneous nuclear ribonucleoprotein A3 OS=Homo sapiens OX=9606 GN=HNRNPA3 PE=1 SV=2	HNRNPA3	32.8	9	9	9	5518450	4364610	8873200	5536770	7919000	5221340
P52209	6-phosphogluconate dehydrogenase, decarboxylating OS=Homo sapiens OX=9606 GN=PGD PE=1 SV=3	PGD	28.78	11	11	11	10272600	13758400	14495700	9206060	9016840	9083710
P52272	Heterogeneous nuclear ribonucleoprotein M OS=Homo sapiens OX=9606 GN=HNRNPM PE=1 SV=3	HNRNPM	25.34	15	15	15	3803420	4559890	3883840	2313200	3049410	3169040
P52292	Importin subunit alpha-1 OS=Homo sapiens OX=9606 GN=KPNA2 PE=1 SV=1	KPNA2	10.4	5	5	5	2434990	1380030	1346340	611356	958533	1029390
P52294	Importin subunit alpha-5 OS=Homo sapiens OX=9606 GN=KPNA1 PE=1 SV=3	KPNA1	15.24	6	4	4	2129410	960300	1249120	1786920	1755010	2194800
P52298	Nuclear cap-binding protein subunit 2 OS=Homo sapiens OX=9606 GN=NCBP2 PE=1 SV=1	NCBP2	14.1	2	2	2	383350			233607	232004	484574
P52306	Rap1 GTPase-GDP dissociation stimulator 1 OS=Homo sapiens OX=9606 GN=RAP1GDS1 PE=1 SV=3	RAP1GDS1	22.08	11	11	11	4275250	3071150	4902180	5828140	5150470	4474090
P52434	DNA-directed RNA polymerases I, II, and III subunit RPABC3 OS=Homo sapiens OX=9606 GN=POLR2H PE=1 SV=4	POLR2H	22	3	3	3	512962	612747	572216	770817	801472	880553
P52435	DNA-directed RNA polymerase II subunit RPB11-a OS=Homo sapiens OX=9606 GN=POLR2J PE=1 SV=1	POLR2J	26.5	3	3	3	90799.2	101094	156365	284353	215317
P52564	Dual specificity mitogen-activated protein kinase kinase 6 OS=Homo sapiens OX=9606 GN=MAP2K6 PE=1 SV=1	MAP2K6	8.38	2	2	2				258632	339891	185771
P52565	Rho GDP-dissociation inhibitor 1 OS=Homo sapiens OX=9606 GN=ARHGDIA PE=1 SV=3	ARHGDIA	22.06	4	4	4	15972300	22502200	30819900	14331100	12132500	8141570
P52566	Rho GDP-dissociation inhibitor 2 OS=Homo sapiens OX=9606 GN=ARHGDIB PE=1 SV=3	ARHGDIB	28.86	4	4	4		4575660	5316290	167211	163829
P52569	Cationic amino acid transporter 2 OS=Homo sapiens OX=9606 GN=SLC7A2 PE=1 SV=2	SLC7A2	3.5	2	2	2				140920	152987	1241380
P52594	Arf-GAP domain and FG repeat-containing protein 1 OS=Homo sapiens OX=9606 GN=AGFG1 PE=1 SV=2	AGFG1	13.17	8	8	8	1958570	1950310	1234600	621132	546827	1931670
P52597	Heterogeneous nuclear ribonucleoprotein F OS=Homo sapiens OX=9606 GN=HNRNPF PE=1 SV=3	HNRNPF	16.63	5	4	4	408105		572871	370420	510329	567011
P52630	Signal transducer and activator of transcription 2 OS=Homo sapiens OX=9606 GN=STAT2 PE=1 SV=1	STAT2	15.28	12	12	12	430555	515658	414765	3791940	4100470	1739860
P52701	DNA mismatch repair protein Msh6 OS=Homo sapiens OX=9606 GN=MSH6 PE=1 SV=2	MSH6	3.01	4	4	4	393027			226479	304640	268290
P52732	Kinesin-like protein KIF11 OS=Homo sapiens OX=9606 GN=KIF11 PE=1 SV=2	KIF11	8.81	9	9	9	1006130	826907	749321	116035	287759	260932
P52735	Guanine nucleotide exchange factor VAV2 OS=Homo sapiens OX=9606 GN=VAV2 PE=1 SV=2	VAV2	8.09	7	7	7	308921	307296	586174	494311	513688	343786
P52758	2-iminobutanoate/2-iminopropanoate deaminase OS=Homo sapiens OX=9606 GN=RIDA PE=1 SV=1	RIDA	15.33	2	2	2	1188990	501119	788404	852195	865360	1401120
P52788	Spermine synthase OS=Homo sapiens OX=9606 GN=SMS PE=1 SV=2	SMS	19.4	6	6	6	3696600	2404100	1303880	3198890	3842070	3412480
P52789	Hexokinase-2 OS=Homo sapiens OX=9606 GN=HK2 PE=1 SV=2	HK2	19.3	15	13	13	1041390	1209360	1128990	1996450	2132990	2999870
P52799	Ephrin-B2 OS=Homo sapiens OX=9606 GN=EFNB2 PE=1 SV=1	EFNB2	3.3	1	1	1	36422.2	66096.1	21801.3
P52815	39S ribosomal protein L12, mitochondrial OS=Homo sapiens OX=9606 GN=MRPL12 PE=1 SV=2	MRPL12	22.73	5	5	5	7495070	3818610	4671450	5083100	3673370	5598370
P52823	Stanniocalcin-1 OS=Homo sapiens OX=9606 GN=STC1 PE=1 SV=1	STC1	4.45	1	1	1	30051.9			143949	133559	50141.6
P52824	Diacylglycerol kinase theta OS=Homo sapiens OX=9606 GN=DGKQ PE=1 SV=2	DGKQ	3.72	3	3	3	101519	42455.8	78060.1		32237.6	38925.1
P52848	Bifunctional heparan sulfate N-deacetylase/N-sulfotransferase 1 OS=Homo sapiens OX=9606 GN=NDST1 PE=1 SV=1	NDST1	5.9	5	5	5	138047	321100	290929	153715	137647	113439
P52888	Thimet oligopeptidase OS=Homo sapiens OX=9606 GN=THOP1 PE=1 SV=2	THOP1	25.25	17	17	17	1892810	1528600	1132930	1577620	1511100	1439970
P52895	Aldo-keto reductase family 1 member C2 OS=Homo sapiens OX=9606 GN=AKR1C2 PE=1 SV=3	AKR1C2	22.91	7	1	1		263413	133250
P52907	F-actin-capping protein subunit alpha-1 OS=Homo sapiens OX=9606 GN=CAPZA1 PE=1 SV=3	CAPZA1	43.71	8	8	8	92032800	28835300	29831200	68700200	58505900	56404400
P52926	High mobility group protein HMGI-C OS=Homo sapiens OX=9606 GN=HMGA2 PE=1 SV=1	HMGA2	39.45	4	4	4		21070.6	10199.7	1932980	993615	148139
P52948	Nuclear pore complex protein Nup98-Nup96 OS=Homo sapiens OX=9606 GN=NUP98 PE=1 SV=4	NUP98	7.65	13	13	13	259525	299034	576783	285282	287221	395971
P53004	Biliverdin reductase A OS=Homo sapiens OX=9606 GN=BLVRA PE=1 SV=2	BLVRA	18.24	7	7	7	2094390	1938060	2280820	1669230	1483840	2369000
P53007	Tricarboxylate transport protein, mitochondrial OS=Homo sapiens OX=9606 GN=SLC25A1 PE=1 SV=2	SLC25A1	22.83	7	7	7	12072300	4204590	1394480	16678500	14653300	24836600
P53041	Serine/threonine-protein phosphatase 5 OS=Homo sapiens OX=9606 GN=PPP5C PE=1 SV=1	PPP5C	12.83	7	7	7	2295280	2011950	1982220	2142530	2297060	1080320
P53350	Serine/threonine-protein kinase PLK1 OS=Homo sapiens OX=9606 GN=PLK1 PE=1 SV=1	PLK1	9.12	5	5	5	149039	343257	413439	178624		89833.9
P53355	Death-associated protein kinase 1 OS=Homo sapiens OX=9606 GN=DAPK1 PE=1 SV=6	DAPK1	3.15	4	4	4		517852	280641		44050.2	255308
P53365	Arfaptin-2 OS=Homo sapiens OX=9606 GN=ARFIP2 PE=1 SV=1	ARFIP2	22.58	7	7	7	463104	310450	301919	882062	888229	597926
P53367	Arfaptin-1 OS=Homo sapiens OX=9606 GN=ARFIP1 PE=1 SV=2	ARFIP1	29.22	7	7	7	1399040	1211100	811365	1482610	1537540	1633830
P53370	Nucleoside diphosphate-linked moiety X motif 6 OS=Homo sapiens OX=9606 GN=NUDT6 PE=1 SV=2	NUDT6	3.16	1	1	1				127264	68560	123501
P53396	ATP-citrate synthase OS=Homo sapiens OX=9606 GN=ACLY PE=1 SV=3	ACLY	28.97	29	29	29	24266600	27426900	37831000	20761500	22436400	33429800
P53582	Methionine aminopeptidase 1 OS=Homo sapiens OX=9606 GN=METAP1 PE=1 SV=2	METAP1	20.21	7	7	7	1195500	315834	432573	1361720	1196640	1504790
P53597	Succinate--CoA ligase [ADP/GDP-forming] subunit alpha, mitochondrial OS=Homo sapiens OX=9606 GN=SUCLG1 PE=1 SV=4	SUCLG1	13.01	3	3	3	2220040	2886930	2545780	1722100	1831030	3172890
P53602	Diphosphomevalonate decarboxylase OS=Homo sapiens OX=9606 GN=MVD PE=1 SV=1	MVD	16.5	5	5	5	2319350	2424600	816184	2134830	2138010	3126190
P53609	Geranylgeranyl transferase type-1 subunit beta OS=Homo sapiens OX=9606 GN=PGGT1B PE=1 SV=2	PGGT1B	7.16	3	3	3	601085	874770	751847	806777	712372	727528
P53611	Geranylgeranyl transferase type-2 subunit beta OS=Homo sapiens OX=9606 GN=RABGGTB PE=1 SV=2	RABGGTB	6.65	2	2	2	1066860	580651	1520490	817994	790810	948864
P53618	Coatomer subunit beta OS=Homo sapiens OX=9606 GN=COPB1 PE=1 SV=3	COPB1	30.33	25	25	25	4551940	3318050	2503380	7917850	9066420	5679600
P53621	Coatomer subunit alpha OS=Homo sapiens OX=9606 GN=COPA PE=1 SV=2	COPA	26.63	32	32	32	9495670	9397330	10720100	11393100	14371500	10051000
P53634	Dipeptidyl peptidase 1 OS=Homo sapiens OX=9606 GN=CTSC PE=1 SV=2	CTSC	6.91	3	3	3	141246	529492	455416	1564730	1260110	4093640
P53667	LIM domain kinase 1 OS=Homo sapiens OX=9606 GN=LIMK1 PE=1 SV=3	LIMK1	11.13	7	7	7	123809	165485	122203	250431	264019	219526
P53671	LIM domain kinase 2 OS=Homo sapiens OX=9606 GN=LIMK2 PE=1 SV=1	LIMK2	1.41	1	1	1				209072	180207
P53675	Clathrin heavy chain 2 OS=Homo sapiens OX=9606 GN=CLTCL1 PE=1 SV=2	CLTCL1	9.15	14	4	4	2375940	1953330	157333	2823750	3455760	3508630
P53677	AP-3 complex subunit mu-2 OS=Homo sapiens OX=9606 GN=AP3M2 PE=1 SV=1	AP3M2	13.16	4	2	2	251789	469961	462039	321571	372661	171210
P53680	AP-2 complex subunit sigma OS=Homo sapiens OX=9606 GN=AP2S1 PE=1 SV=2	AP2S1	22.54	4	4	4	7630380	1555760	626218	10458600	7089590	5094590
P53701	Holocytochrome c-type synthase OS=Homo sapiens OX=9606 GN=HCCS PE=1 SV=1	HCCS	19.78	6	6	6	457527	394362	491163	450170	395714	425213
P53778	Mitogen-activated protein kinase 12 OS=Homo sapiens OX=9606 GN=MAPK12 PE=1 SV=3	MAPK12	7.9	3	3	3	133369	96674	83147	116611	105193	52413.1
P53794	Sodium/myo-inositol cotransporter OS=Homo sapiens OX=9606 GN=SLC5A3 PE=1 SV=3	SLC5A3	5.99	4	4	4	248929	606382	520245	283298	233375	137245
P53801	Pituitary tumor-transforming gene 1 protein-interacting protein OS=Homo sapiens OX=9606 GN=PTTG1IP PE=1 SV=1	PTTG1IP	16.11	2	2	2		78662	137732		442966	497808
P53814	Smoothelin OS=Homo sapiens OX=9606 GN=SMTN PE=1 SV=7	SMTN	12.87	11	11	11	381071	350127	169261	284078	68998.3	335307
P53985	Monocarboxylate transporter 1 OS=Homo sapiens OX=9606 GN=SLC16A1 PE=1 SV=3	SLC16A1	12.2	5	5	5	5032300	951223	2370000	7829820	6978100	2412270
P53990	IST1 homolog OS=Homo sapiens OX=9606 GN=IST1 PE=1 SV=1	IST1	10.44	3	3	3	780571	1555290	1831300	805057	774159	654637
[truncated: 4,599 more rows]
